# Supplementary material for: 3-Ammonio-4-hydroxy­benzoate monohydrate
Source: Acta Crystallogr Sect E Struct Rep Online. 2009 May 14;65(Pt 6):o1304. doi: 10.1107/S1600536809017462 (PMC2969601; doi:10.1107/S1600536809017462)
Supplement: Supplementary file 1 [file e-65-o1304-sup1.cif]

##############################################################################
###                                                                        ###
###        Electronic paper (Acta Crystallographica Section E)             ###
###                                                                        ###
##############################################################################
#                                                                            #
# This CIF contains the data in a paper accepted for publication in Acta     #
# Crystallographica Section E. It conforms to the requirements of Notes      #
# for Authors for Section E, and has been peer reviewed under the auspices   #
# of the IUCr Commission on Journals.                                        #
#                                                                            #
# Full details of the Crystallographic Information File format               #
# are given in the paper "The Crystallographic Information File (CIF):       #
# a New Standard Archive File for Crystallography" by S. R. Hall, F. H.      #
# Allen and I. D. Brown [Acta Cryst. (1991), A47, 655-685].                  #
#                                                                            #
# The current version of the core CIF dictionary is obtainable from          #
# ftp://ftp.iucr.org/pub/cif_core.dic. The current version number is 2.4.    #
#                                                                            #
# Software is freely available for graphical display of the structure(s) in  #
# this CIF.  For information consult the CIF home page http://www.iucr.org/  #
# cif/home.html                                                              #
#                                                                            #
# This file may be used for bona fide research purposes within the           #
# scientific community so long as proper attribution is given to the journal # 
# article from which it was obtained.                                        #
#                                                                            #
##############################################################################
                                             
data_global
_audit_creation_method     ?
_journal_date_recd_electronic     2009-05-07
_journal_date_accepted     2009-05-09
_journal_name_full     'Acta Crystallographica, Section E'
_journal_year     2009
_journal_volume     65
_journal_issue      6
_journal_page_first     o1304
_journal_page_last     o1304
_journal_paper_category     QO
_journal_coeditor_code     HB2969
_publ_contact_author
;
Muhammad Nawaz Tahir
University of Sargodha
Department of Physics
Sargodha
Pakistan
;
_publ_contact_author_email     'dmntahir_uos@yahoo.com'
_publ_contact_author_fax     '0092 48 32 22 121'
_publ_contact_author_phone     '0092 48 92 30 914'
_publ_section_title
;
3-Ammonio-4-hydroxybenzoate monohydrate
;
loop_
    _publ_author_name
    _publ_author_address
    'Sami Ullah'
;
Department of Chemistry
Government College University
Lahore
Pakistan
;
    'Tahir, M. Nawaz'
;
Department of Physics
University of Sargodha
Sargodha
Pakistan
;
    'Durre Shahwar'
;
Department of Chemistry
Government College University
Lahore
Pakistan
;
    'Khan, Zaheer-ud-Din'
;
Department of Botany
Government College University
Lahore
Pakistan
;
    'Muhammad Akmal Khan'
;
Department of Chemistry
Government College University
Lahore
Pakistan
;
data_I
_audit_creation_method     SHELXL-97
_chemical_name_systematic
;
3-Ammonio-4-hydroxybenzoate monohydrate
;
_chemical_name_common     ?
_chemical_formula_moiety     'C7 H7 N O3, H2 O'
_chemical_formula_sum     'C7 H9 N O4'
_chemical_formula_iupac     'C7 H7 N O3, H2 O'
_chemical_formula_weight     171.15
_symmetry_cell_setting     orthorhombic
_symmetry_space_group_name_H-M     'P b c a'
_symmetry_space_group_name_Hall     '-P 2ac 2ab'
loop_
    _symmetry_equiv_pos_site_id
    _symmetry_equiv_pos_as_xyz
    1 x,y,z
    2 1/2-x,-y,1/2+z
    3 1/2+x,1/2-y,-z
    4 -x,1/2+y,1/2-z
    5 -x,-y,-z
    6 1/2+x,y,1/2-z
    7 1/2-x,1/2+y,z
    8 x,1/2-y,1/2+z
_cell_length_a     8.7711(3)
_cell_length_b     12.7193(7)
_cell_length_c     12.9289(6)
_cell_angle_alpha     90
_cell_angle_beta     90
_cell_angle_gamma     90
_cell_volume     1442.38(11)
_cell_formula_units_Z     8
_cell_measurement_reflns_used     1725
_cell_measurement_theta_min     3.15
_cell_measurement_theta_max     28.28
_cell_measurement_temperature     296(2)
_exptl_crystal_description     Rod
_exptl_crystal_colour     'light Brown'
_exptl_crystal_size_max     0.26
_exptl_crystal_size_mid     0.20
_exptl_crystal_size_min     0.20
_exptl_crystal_density_diffrn     1.576
_exptl_crystal_density_meas     ?
_exptl_crystal_density_method     'not measured'
_exptl_crystal_F_000     720
_exptl_absorpt_coefficient_mu     0.131
_exptl_absorpt_correction_type     multi-scan
_exptl_absorpt_process_details     '(SADABS; Bruker, 2005)'
_exptl_absorpt_correction_T_min     0.971
_exptl_absorpt_correction_T_max     0.976
_exptl_special_details
;
;
_diffrn_ambient_temperature     296(2)
_diffrn_radiation_type     MoK\a
_diffrn_radiation_wavelength     0.71073
_diffrn_radiation_source     'fine-focus sealed tube'
_diffrn_radiation_monochromator     graphite
_diffrn_measurement_device_type     'Bruker Kappa APEXII CCD'
_diffrn_measurement_method     \w
_diffrn_detector_area_resol_mean     7.40
_diffrn_reflns_number     8827
_diffrn_reflns_av_R_equivalents     0.0330
_diffrn_reflns_av_sigmaI/netI     0.0304
_diffrn_reflns_theta_min     3.15
_diffrn_reflns_theta_max     28.28
_diffrn_reflns_theta_full     25.00
_diffrn_measured_fraction_theta_max     0.980
_diffrn_measured_fraction_theta_full     0.997
_diffrn_reflns_limit_h_min     -11
_diffrn_reflns_limit_h_max     11
_diffrn_reflns_limit_k_min     -15
_diffrn_reflns_limit_k_max     16
_diffrn_reflns_limit_l_min     -11
_diffrn_reflns_limit_l_max     17
_diffrn_standards_number     0
_diffrn_standards_interval_count     ?
_diffrn_standards_interval_time     ?
_diffrn_standards_decay_%     ?
_refine_special_details
;
Refinement of <i>F</i>^2^ against ALL reflections. The weighted <i>R</i>-factor
<i>wR</i> and goodness of fit <i>S</i> are based on <i>F</i>^2^, conventional
<i>R</i>-factors <i>R</i> are based on <i>F</i>, with <i>F</i> set to zero for
negative <i>F</i>^2^. The threshold expression of <i>F</i>^2^ >
\s(<i>F</i>^2^) is used only for calculating <i>R</i>-factors(gt) <i>etc</i>.
and is not relevant to the choice of reflections for refinement.
<i>R</i>-factors based on <i>F</i>^2^ are statistically about twice as large
as those based on <i>F</i>, and <i>R</i>- factors based on ALL data will be
even larger.
;
_reflns_number_total     1752
_reflns_number_gt     1277
_reflns_threshold_expression     I>2\s(I)
_refine_ls_structure_factor_coef     Fsqd
_refine_ls_matrix_type     full
_refine_ls_R_factor_all     0.0635
_refine_ls_R_factor_gt     0.0424
_refine_ls_wR_factor_gt     0.1069
_refine_ls_wR_factor_ref     0.1178
_refine_ls_goodness_of_fit_ref     1.061
_refine_ls_restrained_S_all     1.061
_refine_ls_number_reflns     1725
_refine_ls_number_parameters     127
_refine_ls_number_restraints     0
_refine_ls_hydrogen_treatment     mixed
_refine_ls_weighting_scheme     calc
_refine_ls_weighting_details
         'calc w=1/[\s^2^(Fo^2^)+(0.0684P)^2^+0.0409P] where P=(Fo^2^+2Fc^2^)/3'
_atom_sites_solution_hydrogens     geom
_atom_sites_solution_primary     direct
_atom_sites_solution_secondary     difmap
_refine_ls_shift/su_max     0.000
_refine_ls_shift/su_mean     0.000
_refine_diff_density_max     0.307
_refine_diff_density_min     -0.237
_refine_ls_extinction_method     ?
_refine_ls_extinction_coef     ?
loop_
    _atom_type_symbol
    _atom_type_description
    _atom_type_scat_dispersion_real
    _atom_type_scat_dispersion_imag
    _atom_type_scat_source
    'C' 'C' 0.0033 0.0016
                         'International Tables Vol C Tables 4.2.6.8 and 6.1.1.4'
    'H' 'H' 0.0000 0.0000
                         'International Tables Vol C Tables 4.2.6.8 and 6.1.1.4'
    'N' 'N' 0.0061 0.0033
                         'International Tables Vol C Tables 4.2.6.8 and 6.1.1.4'
    'O' 'O' 0.0106 0.0060
                         'International Tables Vol C Tables 4.2.6.8 and 6.1.1.4'
_computing_data_collection     'APEX2 (Bruker, 2007)'
_computing_cell_refinement     'SAINT (Bruker, 2007)'
_computing_data_reduction     'SAINT (Bruker, 2007)'
_computing_structure_solution     'SHELXS97 (Sheldrick, 2008)'
_computing_structure_refinement     'SHELXL97 (Sheldrick, 2008)'
_computing_molecular_graphics
                  'ORTEP-3 for Windows (Farrugia, 1997) and PLATON (Spek, 2009)'
_computing_publication_material
;
WinGX (Farrugia, 1999) and PLATON (Spek, 2009)
;
loop_
    _atom_site_type_symbol
    _atom_site_label
    _atom_site_fract_x
    _atom_site_fract_y
    _atom_site_fract_z
    _atom_site_U_iso_or_equiv
    _atom_site_thermal_displace_type
    _atom_site_calc_flag
    _atom_site_refinement_flags
    _atom_site_occupancy
    O O1 0.69598(12) 0.67023(9) 0.16442(9) 0.0284(4) Uani . . 1.000
    O O2 0.83764(11) 0.53206(10) 0.12269(9) 0.0302(4) Uani . . 1.000
    O O3 0.20823(11) 0.29862(10) 0.11448(10) 0.0319(4) Uani . . 1.000
    N N1 0.48231(14) 0.21872(11) 0.16388(11) 0.0232(4) Uani . . 1.000
    C C1 0.57236(15) 0.50443(12) 0.14203(11) 0.0205(5) Uani . . 1.000
    C C2 0.58869(15) 0.39732(13) 0.15731(11) 0.0203(4) Uani . . 1.000
    C C3 0.46511(14) 0.33137(12) 0.14912(11) 0.0193(4) Uani . . 1.000
    C C4 0.32078(15) 0.37051(12) 0.12444(12) 0.0212(4) Uani . . 1.000
    C C5 0.30300(15) 0.47766(13) 0.11230(12) 0.0241(5) Uani . . 1.000
    C C6 0.42742(15) 0.54444(13) 0.12153(12) 0.0232(4) Uani . . 1.000
    C C7 0.71208(15) 0.57284(13) 0.14299(11) 0.0216(5) Uani . . 1.000
    O O4 0.43081(12) 0.34489(11) 0.45169(10) 0.0308(4) Uani . . 1.000
    H H1A 0.587(2) 0.2008(14) 0.1721(12) 0.0278 Uiso . . 1.000
    H H1B 0.4519(19) 0.1828(14) 0.1034(15) 0.0278 Uiso . . 1.000
    H H1C 0.4229(18) 0.1948(14) 0.2189(14) 0.0278 Uiso . . 1.000
    H H2 0.68403 0.36974 0.17325 0.0243 Uiso . . 1.000
    H H3 0.119(2) 0.3252(16) 0.0913(15) 0.0383 Uiso . . 1.000
    H H5 0.20714 0.50524 0.09785 0.0289 Uiso . . 1.000
    H H6 0.41402 0.61656 0.11398 0.0279 Uiso . . 1.000
    H H41 0.3898(19) 0.4057(16) 0.4289(15) 0.0369 Uiso . . 1.000
    H H42 0.381(2) 0.2927(16) 0.4217(15) 0.0369 Uiso . . 1.000
loop_
    _atom_site_aniso_label
    _atom_site_aniso_U_11
    _atom_site_aniso_U_22
    _atom_site_aniso_U_33
    _atom_site_aniso_U_12
    _atom_site_aniso_U_13
    _atom_site_aniso_U_23
    O1 0.0316(5) 0.0154(7) 0.0383(7) -0.0051(4) 0.0053(4) -0.0044(5)
    O2 0.0231(5) 0.0245(7) 0.0430(7) -0.0032(5) 0.0043(4) -0.0063(5)
    O3 0.0193(5) 0.0217(7) 0.0548(8) -0.0032(4) -0.0059(5) 0.0000(6)
    N1 0.0214(6) 0.0150(8) 0.0331(8) 0.0010(5) 0.0027(5) 0.0015(6)
    C1 0.0236(7) 0.0164(9) 0.0216(8) -0.0029(5) 0.0013(5) -0.0026(6)
    C2 0.0183(6) 0.0190(9) 0.0235(8) 0.0006(5) 0.0011(5) -0.0006(6)
    C3 0.0209(6) 0.0142(9) 0.0228(8) 0.0003(5) 0.0018(5) 0.0013(6)
    C4 0.0195(6) 0.0188(9) 0.0254(8) -0.0024(5) -0.0004(5) -0.0019(6)
    C5 0.0205(6) 0.0218(9) 0.0300(9) 0.0041(6) -0.0024(6) 0.0003(7)
    C6 0.0290(7) 0.0137(8) 0.0270(8) 0.0014(6) 0.0000(5) 0.0005(7)
    C7 0.0265(7) 0.0169(9) 0.0214(8) -0.0044(6) 0.0013(5) -0.0002(6)
    O4 0.0257(5) 0.0255(8) 0.0412(7) 0.0017(5) -0.0044(4) 0.0023(6)
_geom_special_details
;
Bond distances, angles <i>etc</i>. have been calculated using the rounded
fractional coordinates. All su's are estimated from the variances of the
(full) variance-covariance matrix. The cell e.s.d.'s are taken into account in
the estimation of distances, angles and torsion angles
;
loop_
    _geom_bond_atom_site_label_1
    _geom_bond_atom_site_label_2
    _geom_bond_site_symmetry_1
    _geom_bond_site_symmetry_2
    _geom_bond_distance
    _geom_bond_publ_flag
    O1 C7 . . 1.277(2) no
    O2 C7 . . 1.2453(17) no
    O3 C4 . . 1.3518(18) no
    O3 H3 . . 0.904(18) no
    O4 H41 . . 0.90(2) no
    O4 H42 . . 0.884(19) no
    N1 C3 . . 1.453(2) no
    N1 H1C . . 0.933(17) no
    N1 H1A . . 0.952(18) no
    N1 H1B . . 0.944(19) no
    C1 C7 . . 1.503(2) no
    C1 C6 . . 1.3948(19) no
    C1 C2 . . 1.384(2) no
    C2 C3 . . 1.375(2) no
    C3 C4 . . 1.3972(19) no
    C4 C5 . . 1.381(2) no
    C5 C6 . . 1.388(2) no
    C2 H2 . . 0.9300 no
    C5 H5 . . 0.9300 no
    C6 H6 . . 0.9300 no
loop_
    _geom_angle_atom_site_label_1
    _geom_angle_atom_site_label_2
    _geom_angle_atom_site_label_3
    _geom_angle_site_symmetry_1
    _geom_angle_site_symmetry_2
    _geom_angle_site_symmetry_3
    _geom_angle
    _geom_angle_publ_flag
    C4 O3 H3 . . . 114.3(13) no
    H41 O4 H42 . . . 107.7(17) no
    C3 N1 H1A . . . 110.5(11) no
    C3 N1 H1B . . . 109.8(11) no
    H1A N1 H1B . . . 104.4(14) no
    H1A N1 H1C . . . 112.1(14) no
    C3 N1 H1C . . . 111.3(11) no
    H1B N1 H1C . . . 108.4(15) no
    C2 C1 C6 . . . 118.72(13) no
    C2 C1 C7 . . . 118.97(12) no
    C6 C1 C7 . . . 122.24(14) no
    C1 C2 C3 . . . 120.53(13) no
    N1 C3 C2 . . . 120.64(12) no
    C2 C3 C4 . . . 120.97(14) no
    N1 C3 C4 . . . 118.38(12) no
    O3 C4 C5 . . . 125.06(12) no
    C3 C4 C5 . . . 118.69(13) no
    O3 C4 C3 . . . 116.26(13) no
    C4 C5 C6 . . . 120.36(13) no
    C1 C6 C5 . . . 120.64(15) no
    O1 C7 O2 . . . 123.20(14) no
    O2 C7 C1 . . . 118.57(14) no
    O1 C7 C1 . . . 118.24(12) no
    C3 C2 H2 . . . 120.00 no
    C1 C2 H2 . . . 120.00 no
    C4 C5 H5 . . . 120.00 no
    C6 C5 H5 . . . 120.00 no
    C1 C6 H6 . . . 120.00 no
    C5 C6 H6 . . . 120.00 no
loop_
    _geom_torsion_atom_site_label_1
    _geom_torsion_atom_site_label_2
    _geom_torsion_atom_site_label_3
    _geom_torsion_atom_site_label_4
    _geom_torsion_site_symmetry_1
    _geom_torsion_site_symmetry_2
    _geom_torsion_site_symmetry_3
    _geom_torsion_site_symmetry_4
    _geom_torsion
    _geom_torsion_publ_flag
    C6 C1 C2 C3 . . . . 2.1(2) no
    C7 C1 C2 C3 . . . . -175.02(13) no
    C2 C1 C6 C5 . . . . -2.7(2) no
    C7 C1 C6 C5 . . . . 174.30(14) no
    C2 C1 C7 O1 . . . . -156.35(14) no
    C2 C1 C7 O2 . . . . 23.8(2) no
    C6 C1 C7 O1 . . . . 26.7(2) no
    C6 C1 C7 O2 . . . . -153.17(15) no
    C1 C2 C3 N1 . . . . 179.24(13) no
    C1 C2 C3 C4 . . . . 0.5(2) no
    N1 C3 C4 O3 . . . . -1.1(2) no
    N1 C3 C4 C5 . . . . 178.75(14) no
    C2 C3 C4 O3 . . . . 177.60(14) no
    C2 C3 C4 C5 . . . . -2.5(2) no
    O3 C4 C5 C6 . . . . -178.25(15) no
    C3 C4 C5 C6 . . . . 1.9(2) no
    C4 C5 C6 C1 . . . . 0.7(2) no
loop_
    _geom_hbond_atom_site_label_D
    _geom_hbond_atom_site_label_H
    _geom_hbond_atom_site_label_A
    _geom_hbond_site_symmetry_A
    _geom_hbond_distance_DH
    _geom_hbond_distance_HA
    _geom_hbond_distance_DA
    _geom_hbond_angle_DHA
    _geom_hbond_publ_flag
    N1 H1A O1 7_645 0.952(18) 1.945(18) 2.8884(16) 170.4(14) yes
    N1 H1A O2 7_645 0.952(18) 2.335(18) 2.9008(18) 117.6(13) yes
    N1 H1B O4 8_554 0.944(19) 2.001(19) 2.8957(19) 157.4(16) yes
    N1 H1C O1 4_645 0.933(17) 1.860(17) 2.7846(18) 170.5(16) yes
    O3 H3 O4 6_455 0.904(18) 1.760(18) 2.6456(15) 166.0(19) yes
    O4 H41 O2 6_455 0.90(2) 1.80(2) 2.6945(18) 171.1(17) yes
    O4 H42 O1 4_645 0.884(19) 2.03(2) 2.9027(18) 168.8(17) yes
    C6 H6 O3 7_555 0.93 2.55 3.446(2) 161 yes
    C7 O2 CgA 6_555 1.2453(17) 3.4940(13) 3.9313(16) 101.24(9) yes
