# Supplementary material for: 3-Ammonio-4-hydroxy­benzoate monohydrate
Source: Acta Crystallogr Sect E Struct Rep Online. 2009 May 14;65(Pt 6):o1304. doi: 10.1107/S1600536809017462 (PMC2969601; doi:10.1107/S1600536809017462)
Supplement: Supplementary file 2 [file e-65-o1304-Isup2.hkl]

#
# h,k,l, Fc-squared, Fo-squared, sigma(Fo-squared) and status flag
#
data_I
_shelx_title ' SR1 in Pbca'
_shelx_refln_list_code          4
_shelx_F_calc_maximum      346.89
_exptl_crystal_F_000       720.00
_reflns_d_resolution_high  0.7500
 
loop_
 _symmetry_equiv_pos_as_xyz
 'x, y, z'
 '-x+1/2, -y, z+1/2'
 '-x, y+1/2, -z+1/2'
 'x+1/2, -y+1/2, -z'
 '-x, -y, -z'
 'x-1/2, y, -z-1/2'
 'x, -y-1/2, z-1/2'
 '-x-1/2, y-1/2, z'
 
_cell_length_a     8.7711
_cell_length_b    12.7193
_cell_length_c    12.9289
_cell_angle_alpha  90.000
_cell_angle_beta   90.000
_cell_angle_gamma  90.000
 
_shelx_F_squared_multiplier     1.000
 
loop_
 _refln_index_h
 _refln_index_k
 _refln_index_l
 _refln_F_squared_calc
 _refln_F_squared_meas
 _refln_F_squared_sigma
 _refln_observed_status
   2   0   0      285.02      341.24      8.17 o
   4   0   0      264.13      310.57      9.67 o
   6   0   0       10.60       28.01      4.23 o
   8   0   0     5180.55     4895.12     90.48 o
  10   0   0      593.15      616.36     17.98 o
   2   1   0     3156.24     3141.79     32.40 o
   4   1   0      608.79      567.19     10.78 o
   6   1   0     1692.18     1530.92     28.48 o
   8   1   0      658.85      562.64     20.03 o
  10   1   0        4.41        8.36      5.17 o
   0   2   0      478.94      618.33     19.81 o
   2   2   0     1928.65     1635.36     14.15 o
   4   2   0     3751.66     4136.61     62.18 o
   6   2   0      185.54      170.28      4.69 o
   8   2   0      335.30      330.76     12.88 o
  10   2   0       48.27       41.42      6.93 o
   2   3   0      452.54      475.02      7.82 o
   4   3   0     4806.05     5119.41     64.17 o
   6   3   0      756.48      708.94     17.76 o
   8   3   0      373.67      372.33     14.01 o
  10   3   0       58.29       51.64      7.90 o
   0   4   0       70.13       86.57     10.98 o
   2   4   0        4.68       18.99      3.94 o
   4   4   0      214.31      231.78      7.56 o
   6   4   0      303.93      300.96      7.96 o
   8   4   0       62.66       68.66      7.72 o
  10   4   0        3.46        8.65      6.60 o
   2   5   0     7480.00     7963.85    108.36 o
   4   5   0      178.62      207.50      8.02 o
   6   5   0      333.60      297.62      9.58 o
   8   5   0      200.57      152.07     12.02 o
  10   5   0      557.32      572.10     23.70 o
   0   6   0    12879.68    14758.41    292.59 o
   2   6   0        4.53        2.31      4.21 o
   4   6   0        0.57        0.73      2.66 o
   6   6   0       25.96       36.95      4.92 o
   8   6   0     1196.19     1118.16     34.74 o
  10   6   0       34.38       37.82      9.50 o
   2   7   0       71.23       96.99      6.42 o
   4   7   0      735.91      741.12     14.49 o
   6   7   0      390.54      322.32     16.39 o
   8   7   0      187.98      177.72     13.78 o
  10   7   0       16.53       25.75     10.98 o
   0   8   0      801.75      657.40     28.91 o
   2   8   0      435.27      479.91     13.90 o
   4   8   0      619.00      626.19     13.96 o
   6   8   0        2.94        1.49      5.42 o
   8   8   0        2.08        7.31      8.72 o
  10   8   0       15.52       21.02      9.44 o
   2   9   0       42.62       47.81      6.31 o
   4   9   0        6.99       14.66      6.80 o
   6   9   0      252.37      251.05     15.85 o
   8   9   0      276.25      287.87     17.76 o
   0  10   0       12.93       -0.21      8.83 o
   2  10   0       54.09       40.69      8.84 o
   4  10   0       13.44       23.37     10.04 o
   6  10   0       25.38       17.14      7.75 o
   8  10   0       28.86       38.53     13.09 o
   2  11   0     1368.44     1437.36     37.85 o
   4  11   0       15.59       16.82     11.77 o
   6  11   0      351.73      279.24     21.23 o
   8  11   0      158.14      152.55     15.59 o
   0  12   0        0.44       -6.94     11.46 o
   2  12   0       91.71       62.75     15.77 o
   4  12   0       15.01       15.56     14.19 o
   6  12   0      259.15      285.79     20.13 o
   8  12   0       23.94       31.86     11.67 o
   2  13   0       42.72       58.65     16.82 o
   4  13   0       31.21       25.33     15.45 o
   6  13   0      486.29      519.02     25.37 o
   0  14   0       10.20        4.41     12.40 o
   2  14   0        9.99       19.66     14.82 o
   4  14   0      242.88      290.37     19.38 o
   6  14   0        5.55        7.47      9.15 o
   2  15   0      270.29      341.84     32.59 o
   4  15   0      261.89      256.27     44.41 o
   1   1   1     1735.97     1729.77     11.92 o
   2   1   1      204.03      214.75      2.51 o
   3   1   1       41.45       41.32      1.34 o
   4   1   1      133.55      159.49      2.85 o
   5   1   1       84.92       59.90      2.33 o
   6   1   1       74.21       70.75      3.07 o
   7   1   1      880.30      817.57     10.43 o
   8   1   1      773.85      737.74      9.90 o
   9   1   1       20.15       28.53      3.15 o
  10   1   1       53.56       60.06      6.03 o
  11   1   1       55.67       66.47      7.78 o
   0   2   1      303.12      306.83      6.59 o
   1   2   1     4711.82     4933.20     39.28 o
   2   2   1      770.22      879.68      6.77 o
   3   2   1    10071.67    10013.69     74.96 o
   4   2   1      180.45      161.70      4.24 o
   5   2   1     1143.75     1202.08     11.43 o
   6   2   1      128.21      121.34      3.20 o
   7   2   1      809.65      779.49     10.60 o
   8   2   1       27.88       25.73      3.28 o
   9   2   1        0.48        3.26      3.54 o
  10   2   1        0.03       -2.23      3.66 o
  11   2   1      220.48      254.06     13.94 o
   1   3   1     3403.17     3296.69     26.93 o
   2   3   1     1913.08     2007.42     15.06 o
   3   3   1     1210.47     1299.75     12.14 o
   4   3   1     5382.60     5696.99     50.13 o
   5   3   1      550.33      534.84      7.52 o
   6   3   1      250.98      245.69      7.42 o
   7   3   1     1581.21     1423.52     20.86 o
   8   3   1       91.31       76.05      5.36 o
   9   3   1       51.86       45.67      5.08 o
  10   3   1        1.65        3.88      4.12 o
  11   3   1        1.48        3.04      6.18 o
   0   4   1     1676.31     1813.57     24.54 o
   1   4   1       68.17       75.47      2.87 o
   2   4   1      241.82      180.11      5.21 o
   3   4   1      132.53      136.18      3.24 o
   4   4   1        3.42        4.18      3.19 o
   5   4   1       58.58       80.00      3.40 o
   6   4   1       49.78       44.58      2.91 o
   7   4   1       10.62       14.53      3.82 o
   8   4   1       89.37       72.70      5.52 o
   9   4   1       32.92       34.23      5.19 o
  10   4   1      121.33      127.73      9.64 o
  11   4   1       45.83       52.93      6.79 o
   1   5   1      881.45      782.66     12.06 o
   2   5   1       15.96       16.60      2.45 o
   3   5   1      627.54      656.50      8.24 o
   4   5   1      131.20      141.55      3.98 o
   5   5   1      269.96      302.47      6.84 o
   6   5   1      397.30      341.87      7.06 o
   7   5   1        2.21        3.47      2.32 o
   8   5   1        0.21        0.68      3.93 o
   9   5   1       69.88       61.01      6.28 o
  10   5   1        3.75        3.32      4.94 o
  11   5   1        5.70        6.51      6.63 o
   0   6   1     6480.55     7404.54    102.01 o
   1   6   1     2923.36     3178.95     34.04 o
   2   6   1     1366.93     1485.36     18.25 o
   3   6   1      255.19      240.86     10.81 o
   4   6   1      171.79      163.80      4.40 o
   5   6   1       12.77        9.20      2.68 o
   6   6   1       73.68       77.04      4.23 o
   7   6   1        4.14        4.09      2.64 o
   8   6   1       41.07       38.62      4.47 o
   9   6   1      118.75      106.50      8.89 o
  10   6   1       16.74       18.29     10.23 o
   1   7   1      159.72      195.18      6.26 o
   2   7   1      447.88      497.33      9.46 o
   3   7   1      150.05      134.42      9.51 o
   4   7   1      485.32      451.93      7.71 o
   5   7   1      926.49      911.60     14.53 o
   6   7   1      633.73      516.95     14.66 o
   7   7   1        9.29       13.64      4.86 o
   8   7   1       18.47       13.31      6.13 o
   9   7   1       12.39       19.05      8.91 o
  10   7   1      121.60      127.62      9.83 o
   0   8   1      205.77      200.09     11.70 o
   1   8   1      269.08      290.03      9.65 o
   2   8   1     1219.98     1282.77     17.90 o
   3   8   1       46.28       42.37      3.93 o
   4   8   1      807.67      806.99     12.01 o
   5   8   1      476.83      441.32     13.37 o
   6   8   1      127.74       95.70      7.42 o
   7   8   1      274.75      244.84     11.00 o
   8   8   1       96.66       86.76      8.07 o
   9   8   1       64.14       71.28      5.91 o
  10   8   1        1.27        6.98      6.04 o
   1   9   1        4.56        3.58      4.15 o
   2   9   1      357.68      363.25      9.62 o
   3   9   1       33.59       35.13      4.97 o
   4   9   1     2918.73     2786.85     49.13 o
   5   9   1      749.89      692.66     22.45 o
   6   9   1       34.05       40.75      6.20 o
   7   9   1       30.36       18.35      5.64 o
   8   9   1       30.39       27.09      6.18 o
   9   9   1      122.57      118.74      9.73 o
   0  10   1       18.48       25.00      7.35 o
   1  10   1       58.07       46.49      5.97 o
   2  10   1     2635.99     2596.65     39.32 o
   3  10   1        0.60        0.20      4.88 o
   4  10   1        0.01        5.03      4.96 o
   5  10   1      294.78      279.59     11.59 o
   6  10   1        0.97        1.82      4.68 o
   7  10   1        8.57        8.54      5.49 o
   8  10   1      215.48      196.71     11.31 o
   9  10   1       52.01       66.35      8.66 o
   1  11   1      266.22      238.17     10.61 o
   2  11   1     1166.02     1110.75     22.76 o
   3  11   1       22.69       18.01      8.97 o
   4  11   1       90.19       78.58      8.66 o
   5  11   1       13.07        2.15      4.77 o
   6  11   1       41.74       36.83      6.69 o
   7  11   1        0.01       -0.91      4.69 o
   8  11   1      214.78      220.14     12.52 o
   0  12   1      269.29      204.63     15.04 o
   1  12   1      222.67      204.36     17.36 o
   2  12   1        2.29       14.35      8.96 o
   3  12   1       21.72       26.28     10.12 o
   4  12   1      152.02      157.24     11.17 o
   5  12   1       12.40       10.39      5.25 o
   6  12   1       27.38       32.60      6.98 o
   7  12   1      170.77      154.82     10.93 o
   8  12   1        2.50        2.73      5.73 o
   1  13   1       57.66       48.79      7.86 o
   2  13   1      192.18      156.39     19.24 o
   3  13   1      211.10      222.45     17.76 o
   4  13   1       26.37       22.07      7.03 o
   5  13   1      197.49      221.66     16.01 o
   6  13   1       59.19       58.26      8.38 o
   7  13   1        3.71       -1.87      5.92 o
   0  14   1       44.80       47.97     11.58 o
   1  14   1        0.94       -8.66      8.66 o
   2  14   1      304.63      273.76     19.43 o
   3  14   1        0.55        1.25      9.91 o
   4  14   1       10.30        9.76      6.67 o
   5  14   1        0.16        8.00      5.92 o
   6  14   1      134.42      139.81     13.44 o
   1  15   1        0.87       -9.26      9.26 o
   2  15   1       50.97       52.79     14.51 o
   3  15   1       13.28       16.76     14.87 o
   4  15   1       27.89       29.53     13.36 o
   5  15   1       13.70        0.24      8.10 o
   3  16   1        0.15        3.44     12.59 o
   0   0   2     1011.05      857.35     36.36 o
   1   0   2      544.49      628.57      5.93 o
   2   0   2        1.99        6.15      0.90 o
   3   0   2     1351.50     1461.90     13.71 o
   4   0   2      423.11      409.59      5.99 o
   5   0   2      837.75      678.65     12.37 o
   6   0   2      296.38      293.43      8.86 o
   7   0   2      761.87      708.12     18.56 o
   8   0   2       39.76       38.52      4.35 o
   9   0   2      194.46      212.50      7.96 o
  10   0   2       54.51       53.78      4.85 o
  11   0   2      650.30      630.27     14.15 o
   1   1   2     2029.27     1882.35     11.81 o
   2   1   2      137.43      127.28      2.56 o
   3   1   2     5817.01     5799.55     35.70 o
   4   1   2     1176.29     1144.28      9.99 o
   5   1   2       99.79       95.05      2.12 o
   6   1   2      192.27      180.30      4.23 o
   7   1   2     1875.50     1796.42     17.59 o
   8   1   2       51.23       53.51      2.64 o
   9   1   2      114.01      113.15      3.74 o
  10   1   2      138.87      147.51      5.03 o
  11   1   2       51.44       59.63      7.88 o
   0   2   2      215.39      210.15      5.30 o
   1   2   2     2924.49     3030.41     19.87 o
   2   2   2        7.60        3.46      0.87 o
   3   2   2      164.27      189.91      3.17 o
   4   2   2      239.35      245.40      3.71 o
   5   2   2       35.08       47.66      1.85 o
   6   2   2      357.47      350.34      5.33 o
   7   2   2      229.13      198.87      4.56 o
   8   2   2       14.69       13.68      2.47 o
   9   2   2      207.33      209.44      6.87 o
  10   2   2        8.86        5.50      3.99 o
  11   2   2        3.31       -1.93      6.58 o
   1   3   2      242.40      192.43      3.46 o
   2   3   2      406.90      402.46      5.27 o
   3   3   2     6571.56     6808.42     57.24 o
   4   3   2      195.08      207.44      4.37 o
   5   3   2      111.22       99.96      2.98 o
   6   3   2       22.52       28.44      1.97 o
   7   3   2        1.18        2.70      1.63 o
   8   3   2        0.23       -0.28      3.42 o
   9   3   2       51.26       43.89      5.10 o
  10   3   2        0.44        0.96      4.23 o
  11   3   2      112.52      116.17      7.97 o
   0   4   2      179.30      193.94      7.86 o
   1   4   2      589.47      634.99      7.56 o
   2   4   2     1493.48     1593.62     21.34 o
   3   4   2      206.05      226.67      4.39 o
   4   4   2        0.24       -0.69      1.42 o
   5   4   2      991.19      978.86     12.79 o
   6   4   2       51.42       53.84      2.73 o
   7   4   2       98.28       89.09      3.39 o
   8   4   2        0.84        5.68      3.81 o
   9   4   2      196.85      182.81      8.56 o
  10   4   2       23.49       18.77      6.22 o
  11   4   2      297.30      334.74     12.52 o
   1   5   2       44.94       37.08      2.94 o
   2   5   2      216.98      238.45      5.26 o
   3   5   2      930.07      954.68     11.54 o
   4   5   2      805.74      793.65     10.92 o
   5   5   2      281.33      283.03      6.53 o
   6   5   2        6.01        4.36      2.35 o
   7   5   2      134.66      110.95      4.22 o
   8   5   2        4.96        1.08      4.51 o
   9   5   2        0.09       -0.67      5.32 o
  10   5   2       25.13       22.57      5.87 o
  11   5   2       30.33       31.89      9.89 o
   0   6   2      229.84      240.28      9.20 o
   1   6   2       12.80        8.08      3.20 o
   2   6   2      338.03      350.32      7.46 o
   3   6   2      440.31      406.81      8.01 o
   4   6   2       14.53       14.40      2.64 o
   5   6   2       14.51       13.05      2.99 o
   6   6   2      153.45      151.04      5.84 o
   7   6   2        0.24       -0.05      3.86 o
   8   6   2        4.31        4.05      3.17 o
   9   6   2        8.06       11.20      5.23 o
  10   6   2        0.43        1.55      5.08 o
   1   7   2      440.64      529.87     10.07 o
   2   7   2       92.32       89.29      4.41 o
   3   7   2       36.35       42.26      3.23 o
   4   7   2       99.08       99.11      4.08 o
   5   7   2      115.12      103.46      5.14 o
   6   7   2       16.87       13.47      4.52 o
   7   7   2     1022.85      854.32     19.94 o
   8   7   2        4.14        5.93      3.52 o
   9   7   2       44.74       39.92      4.36 o
  10   7   2        1.10        9.78      6.28 o
   0   8   2       50.37       51.87      7.40 o
   1   8   2      190.86      221.09      8.66 o
   2   8   2       32.36       34.89      3.97 o
   3   8   2     1804.38     1711.31     28.04 o
   4   8   2       26.36       25.94      3.23 o
   5   8   2      882.69      850.85     19.19 o
   6   8   2       22.34       19.74      5.00 o
   7   8   2      132.83      100.39      7.94 o
   8   8   2        4.36       10.12      5.12 o
   9   8   2        8.43        5.60      3.75 o
  10   8   2        0.29        2.26     11.18 o
   1   9   2        3.68       10.09      4.59 o
   2   9   2       85.83       83.26      6.51 o
   3   9   2     4626.22     4502.85     45.23 o
   4   9   2        0.14       -2.01      4.79 o
   5   9   2     2921.94     2767.87     43.76 o
   6   9   2       88.55       82.24      7.40 o
   7   9   2       12.12       14.57      5.30 o
   8   9   2        2.45       -4.62      4.62 o
   9   9   2        3.23        5.54      5.32 o
   0  10   2      282.89      251.40     14.79 o
   1  10   2      250.13      301.87     18.24 o
   2  10   2      345.16      376.61     16.29 o
   3  10   2     1632.94     1625.73     24.87 o
   4  10   2       40.61       44.88      7.51 o
   5  10   2      107.50      116.09      8.50 o
   6  10   2      122.61      124.13      8.92 o
   7  10   2      136.48      146.97      9.91 o
   8  10   2       31.39       29.12      6.74 o
   9  10   2       26.05       39.79      7.88 o
   1  11   2      451.80      424.08     14.57 o
   2  11   2        0.32       -4.81      4.81 o
   3  11   2      747.91      697.44     23.76 o
   4  11   2      174.54      146.80     12.45 o
   5  11   2      173.77      151.49      9.75 o
   6  11   2        0.68        3.44      4.85 o
   7  11   2       35.64       27.66      6.59 o
   8  11   2        3.38       10.53      7.95 o
   0  12   2       28.78        5.46     12.67 o
   1  12   2     1538.07     1366.74     27.24 o
   2  12   2      129.23      147.15     14.29 o
   3  12   2        2.26        1.21      8.02 o
   4  12   2        3.75        3.77      5.46 o
   5  12   2      265.05      261.91     12.24 o
   6  12   2        3.99       12.35      5.45 o
   7  12   2       18.83       33.22      7.56 o
   8  12   2       11.97       13.94      6.75 o
   1  13   2       54.46       34.25     10.55 o
   2  13   2        0.43        3.26      9.63 o
   3  13   2        4.17        8.22      6.52 o
   4  13   2       21.63       25.52      7.41 o
   5  13   2       34.89       28.22      6.84 o
   6  13   2        4.43        5.85      6.06 o
   7  13   2      130.78      168.69     15.38 o
   0  14   2       10.87        1.38     13.03 o
   1  14   2       38.47       91.03     13.97 o
   2  14   2        1.64        4.47     13.61 o
   3  14   2       70.65       56.65     13.36 o
   4  14   2       16.01       15.72     11.93 o
   5  14   2      382.81      411.93     19.78 o
   6  14   2       15.29       13.90      8.70 o
   1  15   2       40.54       46.43     13.62 o
   2  15   2       16.43        5.46     11.63 o
   3  15   2        6.83       -1.98     11.59 o
   4  15   2        2.13        8.54     24.54 o
   5  15   2       36.73       55.27     16.89 o
   3  16   2        2.42        2.79     12.50 o
   1   1   3    10752.84    11142.25     62.06 o
   2   1   3     4771.27     4911.62     29.30 o
   3   1   3      119.20      110.80      2.69 o
   4   1   3       73.32       82.21      2.16 o
   5   1   3       22.50       21.24      1.58 o
   6   1   3       44.35       45.70      2.39 o
   7   1   3     2772.55     2695.19     25.22 o
   8   1   3      165.67      144.41      4.23 o
   9   1   3        0.38        1.73      2.08 o
  10   1   3      221.37      238.11      7.84 o
  11   1   3       71.98       77.35      4.48 o
   0   2   3     5005.92     4859.76     51.80 o
   1   2   3    10490.20    10981.15     73.62 o
   2   2   3        0.03       -0.15      0.91 o
   3   2   3     1907.43     1880.68     15.94 o
   4   2   3        2.26        5.05      1.03 o
   5   2   3        0.02        0.93      1.30 o
   6   2   3       37.97       35.69      2.02 o
   7   2   3     1275.26     1199.16     14.21 o
   8   2   3      190.87      187.11      5.02 o
   9   2   3       68.47       69.86      3.54 o
  10   2   3       23.13       18.63      4.07 o
  11   2   3       54.18       63.96      6.52 o
   1   3   3      614.34      757.84      7.63 o
   2   3   3       74.26       65.96      2.54 o
   3   3   3     1786.16     1844.58     16.66 o
   4   3   3     3428.73     3487.30     28.22 o
   5   3   3      199.04      201.40      4.10 o
   6   3   3       22.38       23.18      2.18 o
   7   3   3       36.67       41.67      3.43 o
   8   3   3       17.49       18.25      3.17 o
   9   3   3      247.51      215.92      9.17 o
  10   3   3       25.80       37.21      5.58 o
  11   3   3        3.15        2.37      4.96 o
   0   4   3    11425.00    12020.58    142.55 o
   1   4   3     1206.61     1332.06     12.85 o
   2   4   3       60.02       45.62      2.40 o
   3   4   3      742.47      820.19      9.76 o
   4   4   3        1.84        0.64      1.75 o
   5   4   3      512.28      541.83      8.23 o
   6   4   3       69.01       70.17      3.09 o
   7   4   3        6.37        4.23      2.12 o
   8   4   3      250.02      228.73      7.08 o
   9   4   3      281.92      286.02     10.70 o
  10   4   3        4.68        4.94      4.67 o
  11   4   3        0.41       -5.06      5.06 o
   1   5   3      670.62      609.86      9.29 o
   2   5   3        1.12        2.16      1.55 o
   3   5   3      160.70      166.29      4.96 o
   4   5   3       43.12       54.29      3.09 o
   5   5   3      176.16      193.85      6.89 o
   6   5   3       82.36       79.91      3.67 o
   7   5   3       46.93       36.96      3.26 o
   8   5   3       54.40       51.15      4.35 o
   9   5   3      167.35      166.23     13.25 o
  10   5   3        4.04        3.79      5.05 o
   0   6   3      768.83      926.48     24.70 o
   1   6   3     1448.86     1511.99     18.72 o
   2   6   3      612.17      639.23      9.65 o
   3   6   3      541.18      536.17     13.81 o
   4   6   3      492.65      508.15      9.25 o
   5   6   3      242.07      221.99     10.62 o
   6   6   3       12.04       10.63      2.97 o
   7   6   3       30.26       24.74      4.20 o
   8   6   3       76.92       70.54      5.10 o
   9   6   3      111.43       86.90      5.32 o
  10   6   3      148.83      147.28     13.59 o
   1   7   3     3366.52     3783.45     37.73 o
   2   7   3      780.41      873.77     12.34 o
   3   7   3      141.59      143.41      6.50 o
   4   7   3      620.98      607.21     10.83 o
   5   7   3      341.82      346.96      8.88 o
   6   7   3      611.46      579.89     15.67 o
   7   7   3       61.65       56.78      6.54 o
   8   7   3       28.77       31.09      4.65 o
   9   7   3       39.23       33.11      4.66 o
  10   7   3        0.25        4.18      6.33 o
   0   8   3       34.79       27.64      6.95 o
   1   8   3     1530.00     1666.54     27.11 o
   2   8   3      163.85      155.89      7.15 o
   3   8   3      790.96      792.90     11.37 o
   4   8   3       96.19       90.01      4.45 o
   5   8   3       70.51       54.60      6.73 o
   6   8   3       16.36       27.23      5.48 o
   7   8   3      477.08      439.22     14.73 o
   8   8   3       18.98       13.52      4.76 o
   9   8   3        0.40        3.62      4.06 o
  10   8   3        6.61       14.57      6.47 o
   1   9   3      800.16      816.18     17.80 o
   2   9   3      349.13      351.17     11.53 o
   3   9   3      150.88      152.16     10.88 o
   4   9   3      668.39      674.33     36.10 o
   5   9   3     1329.09     1230.93     28.29 o
   6   9   3       88.67      102.48      9.42 o
   7   9   3        2.98        3.24      4.84 o
   8   9   3       13.27       12.16      6.27 o
   9   9   3       41.26       34.22      5.69 o
   0  10   3        0.20       -2.63      8.36 o
   1  10   3      149.00      146.86      8.63 o
   2  10   3      501.89      497.43     17.70 o
   3  10   3       11.60        8.02      3.98 o
   4  10   3       77.72       83.04      7.93 o
   5  10   3      648.91      650.35     22.35 o
   6  10   3       30.39       25.02      5.97 o
   7  10   3       46.06       53.87      7.34 o
   8  10   3       23.28       31.29      6.79 o
   9  10   3       13.59       31.82      7.42 o
   1  11   3      670.96      624.00     16.84 o
   2  11   3      654.74      621.51     16.89 o
   3  11   3       25.41       18.05      9.08 o
   4  11   3        4.10        6.31      5.28 o
   5  11   3       94.99       82.65      9.07 o
   6  11   3       67.57       72.21      7.93 o
   7  11   3        0.81       -3.82      4.99 o
   8  11   3       10.57       17.11      6.68 o
   0  12   3        9.88        3.35      8.14 o
   1  12   3       11.19        2.72      8.65 o
   2  12   3      136.14      152.80     18.50 o
   3  12   3       41.77       41.24      6.92 o
   4  12   3       69.28       76.99      8.69 o
   5  12   3       30.08       34.81     11.05 o
   6  12   3        0.11       -4.03      5.12 o
   7  12   3      236.60      232.55     15.35 o
   8  12   3        1.49        7.72      8.44 o
   1  13   3       47.53       33.83     11.15 o
   2  13   3       68.78       41.91     11.18 o
   3  13   3      153.35      160.69     15.94 o
   4  13   3       25.22       22.39     10.81 o
   5  13   3       48.03       75.81     14.03 o
   6  13   3        0.29        3.86      8.03 o
   7  13   3      139.76      190.15     15.20 o
   1  14   3       72.37      101.34     17.82 o
   2  14   3      175.72      150.37     16.69 o
   3  14   3       72.78      101.97     29.85 o
   4  14   3        0.55       -0.74     11.56 o
   5  14   3       84.85      100.74     16.05 o
   6  14   3       77.15       90.52     12.38 o
   2  15   3      187.90      195.87     20.50 o
   3  15   3       17.78       57.75     14.38 o
   4  15   3        0.49      -11.46     11.46 o
   5  15   3        0.04       -1.57      7.88 o
   3  16   3       22.73        4.39     13.21 o
   0   0   4   120335.06   103700.07   1167.40 o
   1   0   4     4571.65     4781.93     43.17 o
   2   0   4     3413.57     3409.71     34.00 o
   3   0   4     3202.95     3045.22     37.18 o
   4   0   4      198.65      182.30      4.34 o
   5   0   4      427.78      430.89     10.22 o
   6   0   4      548.71      539.03      9.65 o
   7   0   4       85.64       81.04      4.04 o
   8   0   4     2072.91     2056.50     27.18 o
   9   0   4      686.16      690.72     12.86 o
  10   0   4      338.55      361.71     11.23 o
  11   0   4       18.82       14.84      3.82 o
   1   1   4     8479.58     8113.37     48.75 o
   2   1   4       64.77       52.46      1.58 o
   3   1   4     2618.24     2885.01     21.40 o
   4   1   4      116.76      123.70      3.60 o
   5   1   4      367.77      318.81      4.79 o
   6   1   4      188.03      182.65      4.73 o
   7   1   4        5.37        3.58      1.81 o
   8   1   4      565.13      525.37      6.98 o
   9   1   4        0.20       -1.67      1.67 o
  10   1   4       40.49       48.55      3.01 o
  11   1   4        0.12       -0.37      3.98 o
   0   2   4     4321.09     4623.54     42.21 o
   1   2   4       73.22       64.44      1.70 o
   2   2   4       66.25       58.04      1.81 o
   3   2   4     1602.67     1755.51     16.43 o
   4   2   4     1806.22     1922.58     16.27 o
   5   2   4      623.40      600.05      6.91 o
   6   2   4      207.35      180.48      4.13 o
   7   2   4       31.12       28.50      2.81 o
   8   2   4      446.65      446.78      8.21 o
   9   2   4        6.85        5.43      2.14 o
  10   2   4       23.51       29.20      2.84 o
  11   2   4        0.27       -2.54      4.47 o
   1   3   4       31.65       29.05      1.60 o
   2   3   4      245.37      255.61      4.44 o
   3   3   4       47.68       45.22      2.24 o
   4   3   4     3159.97     3422.00     25.66 o
   5   3   4     1025.73     1068.67     10.49 o
   6   3   4      524.06      503.53      6.82 o
   7   3   4       50.83       48.98      2.83 o
   8   3   4      203.68      195.86      6.35 o
   9   3   4       48.07       51.49      5.18 o
  10   3   4       81.19       87.21      5.20 o
  11   3   4       17.26       22.10      3.30 o
   0   4   4     2240.50     2458.16     34.96 o
   1   4   4        3.34        3.01      1.39 o
   2   4   4       65.61       69.80      2.43 o
   3   4   4      297.89      304.44      5.98 o
   4   4   4        1.52        1.21      1.98 o
   5   4   4      159.06      154.51      3.71 o
   6   4   4       14.93        7.25      2.61 o
   7   4   4        0.82       -1.21      2.91 o
   8   4   4       42.83       32.64      4.00 o
   9   4   4        7.90        8.48      3.51 o
  10   4   4        8.70       16.17      5.36 o
  11   4   4       65.23       83.93      7.04 o
   1   5   4      505.51      566.04      7.93 o
   2   5   4     1242.89     1301.98     12.69 o
   3   5   4       71.14       69.63      3.06 o
   4   5   4      129.44      109.77      4.80 o
   5   5   4      335.05      348.95      6.30 o
   6   5   4        2.31        2.75      2.17 o
   7   5   4      177.12      157.12      6.44 o
   8   5   4      383.18      337.89      9.40 o
   9   5   4       72.74       69.47      5.31 o
  10   5   4      149.51      166.21      9.71 o
   0   6   4     1862.16     2184.33     34.98 o
   1   6   4      148.03      153.59      4.91 o
   2   6   4      117.96      109.18      3.83 o
   3   6   4     1008.16     1091.19     14.05 o
   4   6   4        2.59        1.26      2.51 o
   5   6   4      323.67      309.71      6.78 o
   6   6   4      297.72      283.93      9.56 o
   7   6   4       45.24       49.45      4.70 o
   8   6   4      222.36      200.53      7.75 o
   9   6   4        4.23       -0.39      4.57 o
  10   6   4       11.87       14.53      6.15 o
   1   7   4        1.95        4.07      1.97 o
   2   7   4      262.24      248.49      5.88 o
   3   7   4      509.26      516.43      8.55 o
   4   7   4      199.06      199.85      6.42 o
   5   7   4      106.30      102.64      7.96 o
   6   7   4       59.47       62.26      6.42 o
   7   7   4       14.10       13.66      4.11 o
   8   7   4       43.50       42.51      5.33 o
   9   7   4       26.07       37.97      5.97 o
  10   7   4       92.70      125.24     10.14 o
   0   8   4      248.68      257.89     14.23 o
   1   8   4      109.47      101.72      4.47 o
   2   8   4      149.15      159.78      5.72 o
   3   8   4      395.72      401.88      7.94 o
   4   8   4      393.11      375.37     13.42 o
   5   8   4       13.79       13.48      5.33 o
   6   8   4        1.43       -1.62      4.40 o
   7   8   4        4.58        6.49      6.95 o
   8   8   4        6.30        5.85      4.51 o
   9   8   4        5.41        5.49      4.46 o
   1   9   4        0.04        1.09      4.99 o
   2   9   4        8.24        8.89      3.41 o
   3   9   4        1.95       -2.55      3.07 o
   4   9   4      215.24      228.81     11.07 o
   5   9   4        2.13        6.18      5.38 o
   6   9   4      110.38      105.05      8.20 o
   7   9   4        7.14       16.07      5.83 o
   8   9   4      126.67      128.36     11.52 o
   9   9   4       16.56       16.93      5.18 o
   0  10   4      261.81      214.96     14.42 o
   1  10   4      137.09      138.16      8.67 o
   2  10   4        0.03        1.05      3.66 o
   3  10   4      482.34      490.55     15.96 o
   4  10   4        7.30        7.09      5.88 o
   5  10   4      143.88      132.00      9.92 o
   6  10   4      140.10      132.53     10.07 o
   7  10   4        5.89        4.90      7.43 o
   8  10   4       14.15       10.86      5.36 o
   9  10   4       92.43      111.29     13.10 o
   1  11   4        1.60       -3.90      5.40 o
   2  11   4      240.13      250.09      9.14 o
   3  11   4      124.72      123.21     11.65 o
   4  11   4      154.45      148.17     10.27 o
   5  11   4      127.93      135.14     10.18 o
   6  11   4       69.55       67.83      7.85 o
   7  11   4        0.73       11.55      7.41 o
   8  11   4       22.12       16.70      8.19 o
   0  12   4      200.90      207.15     15.50 o
   1  12   4       85.10       71.81     11.26 o
   2  12   4       77.50       96.56     13.27 o
   3  12   4       78.30       72.20     12.34 o
   4  12   4       34.80       63.32     18.71 o
   5  12   4       23.92       32.24     18.50 o
   6  12   4       71.00       86.15     11.25 o
   7  12   4        8.56       11.13      8.72 o
   1  13   4        5.22        7.97     13.19 o
   2  13   4       11.04       30.47     19.18 o
   3  13   4       37.23       46.27     12.52 o
   4  13   4        0.76       -0.25     16.08 o
   5  13   4      272.32      299.33     21.50 o
   6  13   4      283.29      301.00     17.63 o
   7  13   4        0.00       -3.05     10.93 o
   1  14   4       23.58       23.01     11.85 o
   2  14   4       21.06       12.65     11.33 o
   3  14   4       37.78       41.13     13.08 o
   4  14   4      126.81      131.50     17.54 o
   5  14   4        0.83      -10.14     10.14 o
   6  14   4        0.55        6.24      9.88 o
   2  15   4       63.53       79.41     15.93 o
   3  15   4       41.98       44.26     14.41 o
   4  15   4       32.79       32.24     14.05 o
   1   1   5      211.04      237.58      3.56 o
   2   1   5      553.81      575.99      6.20 o
   3   1   5      296.54      288.15      4.41 o
   4   1   5      684.16      719.34      7.46 o
   5   1   5       11.73       13.58      1.52 o
   6   1   5      216.68      198.18      3.92 o
   7   1   5      298.36      298.78      5.74 o
   8   1   5      915.00      910.65     11.38 o
   9   1   5        1.12       -0.02      2.08 o
  10   1   5        3.88        3.01      2.99 o
  11   1   5       21.69       30.78      3.52 o
   0   2   5     1952.66     1843.79     19.32 o
   1   2   5     1588.74     1672.43     13.02 o
   2   2   5       76.90       89.03      2.35 o
   3   2   5      274.04      278.34      4.44 o
   4   2   5       28.52       34.66      2.01 o
   5   2   5      122.60      132.87      3.43 o
   6   2   5       38.31       38.41      2.36 o
   7   2   5      136.77      144.08      5.45 o
   8   2   5       51.19       56.96      2.99 o
   9   2   5       32.38       30.71      3.30 o
  10   2   5        0.96        1.85      3.40 o
  11   2   5       10.72        7.44      5.87 o
   1   3   5      128.54      114.16      2.44 o
   2   3   5     2336.49     2385.49     18.60 o
   3   3   5      172.25      182.06      3.66 o
   4   3   5      639.98      661.93      7.82 o
   5   3   5      170.96      165.83      3.80 o
   6   3   5      158.19      159.24      4.11 o
   7   3   5     1028.91      985.63     13.63 o
   8   3   5      115.33      130.82      4.96 o
   9   3   5      128.45      125.11      5.07 o
  10   3   5       51.02       53.47      3.75 o
  11   3   5        3.40       -1.75     14.86 o
   0   4   5        0.02        4.74      2.58 o
   1   4   5       46.53       54.30      2.40 o
   2   4   5      410.57      395.59      6.03 o
   3   4   5       76.46       80.68      2.91 o
   4   4   5       24.24       23.52      2.24 o
   5   4   5      404.87      400.10      6.24 o
   6   4   5       26.56       34.96      2.79 o
   7   4   5       46.19       47.35      4.77 o
   8   4   5        0.72       -2.19      3.23 o
   9   4   5        0.05       -0.03      3.55 o
  10   4   5       73.55       78.19      5.92 o
   1   5   5        4.12        5.46      2.08 o
   2   5   5        0.23       -1.60      1.60 o
   3   5   5     1263.18     1280.34     14.57 o
   4   5   5       21.89       20.70      2.65 o
   5   5   5      432.38      421.19      6.99 o
   6   5   5      189.17      157.02      6.82 o
   7   5   5       20.77       19.20      3.85 o
   8   5   5       13.00       14.31      3.93 o
   9   5   5        0.13        4.87      3.72 o
  10   5   5        9.61       13.67      6.02 o
   0   6   5     2933.92     3267.91     93.40 o
   1   6   5      828.16      865.78     14.97 o
   2   6   5      117.19      128.96      4.82 o
   3   6   5      651.18      675.71     10.51 o
   4   6   5       29.44       28.61      4.55 o
   5   6   5       22.95       20.12      4.07 o
   6   6   5      146.17      149.64      6.61 o
   7   6   5       85.50       81.64      5.62 o
   8   6   5        4.43        2.37      3.67 o
   9   6   5        4.16       -3.36      3.80 o
  10   6   5        1.65       -8.28      8.28 o
   1   7   5        0.02        1.10      1.91 o
   2   7   5        1.29        2.04      2.21 o
   3   7   5      478.20      454.75      8.69 o
   4   7   5     1332.74     1358.13     27.87 o
   5   7   5       75.14       84.18     10.60 o
   6   7   5      160.63      148.27      7.62 o
   7   7   5      118.75      124.22      8.00 o
   8   7   5       77.59       70.35      6.93 o
   9   7   5        1.77        7.04      4.25 o
  10   7   5      311.78      400.32     16.45 o
   0   8   5      932.54     1004.49     28.65 o
   1   8   5        3.29        9.77      2.36 o
   2   8   5      131.43      134.09      4.63 o
   3   8   5        0.74       -0.10      3.22 o
   4   8   5      909.47      951.25     23.20 o
   5   8   5      409.35      406.61     19.30 o
   6   8   5      545.95      512.44     15.58 o
   7   8   5       39.86       38.94      5.44 o
   8   8   5      364.92      357.47     11.97 o
   9   8   5        2.71        6.85      5.26 o
   1   9   5       33.08       34.02      3.44 o
   2   9   5       67.12       68.35      6.15 o
   3   9   5       33.15       42.05      4.60 o
   4   9   5     1680.73     1637.79     33.14 o
   5   9   5      217.57      228.58     13.91 o
   6   9   5        0.11       -0.38      5.09 o
   7   9   5       54.52       50.65      6.41 o
   8   9   5       76.52       83.84      7.22 o
   9   9   5        9.48       10.98      6.36 o
   0  10   5       51.05       37.84     23.18 o
   1  10   5      757.39      758.42     14.83 o
   2  10   5     1860.35     1819.54     34.66 o
   3  10   5       79.45       73.60      6.93 o
   4  10   5       10.11        3.80      4.93 o
   5  10   5       90.05      106.56      9.12 o
   6  10   5       24.08       35.11      6.77 o
   7  10   5      298.83      315.05     17.85 o
   8  10   5      209.17      231.60     12.32 o
   1  11   5      162.03      168.98      9.91 o
   2  11   5      723.68      696.11     21.62 o
   3  11   5        0.27       -4.03      8.10 o
   4  11   5      114.69      115.12     14.00 o
   5  11   5       16.73       23.65     10.65 o
   6  11   5        7.46        0.19      7.15 o
   7  11   5       46.00       41.24      9.62 o
   8  11   5      229.14      289.60     14.04 o
   0  12   5      573.44      559.18     29.06 o
   1  12   5      172.25      157.76     10.32 o
   2  12   5      115.12      115.58     14.16 o
   3  12   5        4.64        4.01      9.64 o
   4  12   5       86.65       90.48     13.92 o
   5  12   5        2.90      -11.41     11.41 o
   6  12   5      153.43      179.76     14.46 o
   7  12   5        9.62        6.96      8.38 o
   1  13   5        7.19       15.45     10.78 o
   2  13   5      465.82      445.07     55.03 o
   3  13   5       24.30       53.39     12.73 o
   4  13   5       21.40       24.30     11.51 o
   5  13   5       42.17       61.74     14.32 o
   6  13   5      169.00      191.39     15.25 o
   1  14   5       19.22       16.14     11.10 o
   2  14   5       98.19       82.80     16.08 o
   3  14   5      124.84      150.39     17.61 o
   4  14   5        0.14        3.21     11.75 o
   5  14   5       12.09       42.58     14.12 o
   2  15   5        5.80      -11.22     11.22 o
   3  15   5       51.76       62.47     15.27 o
   4  15   5       19.01       27.20     14.63 o
   0   0   6     6753.65     7568.06    103.58 o
   1   0   6     1501.56     1493.54     17.93 o
   2   0   6      864.21      966.35     13.01 o
   3   0   6      135.90      127.36      4.46 o
   4   0   6      469.89      429.19      8.16 o
   5   0   6     1122.62     1032.64     14.42 o
   6   0   6       15.01       16.68      4.05 o
   7   0   6      310.89      304.58      9.11 o
   8   0   6        8.39        5.10      4.48 o
   9   0   6      211.41      223.78      8.69 o
  10   0   6       81.69       96.31      6.86 o
   1   1   6     1179.00     1253.30     11.09 o
   2   1   6      200.70      256.64      4.36 o
   3   1   6      302.26      296.34      4.81 o
   4   1   6      636.09      606.83      7.41 o
   5   1   6      190.33      199.70      4.41 o
   6   1   6     1137.69     1079.95     12.42 o
   7   1   6       45.86       47.35      3.08 o
   8   1   6       83.35       88.03      3.98 o
   9   1   6      283.79      272.23      6.68 o
  10   1   6      222.55      249.36      6.70 o
   0   2   6      643.79      668.12     10.24 o
   1   2   6     2023.39     2061.08     17.37 o
   2   2   6      113.36      128.24      3.06 o
   3   2   6       35.55       42.03      2.30 o
   4   2   6      425.67      413.75      7.19 o
   5   2   6        1.83       -0.72      1.42 o
   6   2   6      797.35      799.34     10.44 o
   7   2   6      100.25       90.24      3.62 o
   8   2   6        5.51        5.94      2.36 o
   9   2   6        4.12        5.12      2.53 o
  10   2   6       12.71        7.43      2.85 o
   1   3   6      122.18      118.53      3.68 o
   2   3   6      277.55      279.77      4.35 o
   3   3   6     1152.27     1165.28     11.10 o
   4   3   6      179.05      192.92      4.25 o
   5   3   6      220.33      224.93      4.42 o
   6   3   6       14.95       14.19      2.58 o
   7   3   6       10.78        7.49      2.23 o
   8   3   6        0.08       -1.29      2.25 o
   9   3   6       33.02       35.14      3.46 o
  10   3   6        0.27       -3.20      3.20 o
   0   4   6      329.15      329.89      8.95 o
   1   4   6      326.42      352.55      5.53 o
   2   4   6     1214.20     1245.66     12.90 o
   3   4   6     1045.27     1022.69     10.78 o
   4   4   6       21.02       22.53      2.17 o
   5   4   6       20.19       20.09      2.42 o
   6   4   6        3.98        0.06      2.78 o
   7   4   6      168.23      159.56      5.60 o
   8   4   6       71.99       67.66      4.36 o
   9   4   6        4.30       -1.76      2.74 o
  10   4   6       62.36       73.44      6.86 o
   1   5   6     1451.63     1608.30     19.04 o
   2   5   6       21.11       28.25      3.36 o
   3   5   6      506.46      493.81      8.12 o
   4   5   6      225.11      206.81      5.76 o
   5   5   6      143.38      150.95      6.14 o
   6   5   6       29.61       30.06      4.27 o
   7   5   6      713.97      710.87     14.40 o
   8   5   6        1.48       -0.78      3.71 o
   9   5   6       29.30       25.21      4.47 o
  10   5   6        0.36       -1.14      3.93 o
   0   6   6       24.99       27.88      3.94 o
   1   6   6      586.16      660.52     12.17 o
   2   6   6        7.46       -0.83      3.40 o
   3   6   6        9.35        9.82      2.81 o
   4   6   6        4.13       -2.20      2.20 o
   5   6   6      257.88      239.32     10.01 o
   6   6   6       46.19       44.38      4.91 o
   7   6   6       65.73       47.51      5.03 o
   8   6   6       42.96       52.13      6.49 o
   9   6   6       47.65       37.62      5.91 o
  10   6   6       36.05       47.23      5.91 o
   1   7   6       33.43       31.31      3.90 o
   2   7   6      671.22      685.10     13.85 o
   3   7   6       21.28       22.21      3.17 o
   4   7   6        2.70        1.59      6.31 o
   5   7   6       92.26       89.07      5.93 o
   6   7   6      124.48      106.51      6.67 o
   7   7   6      140.54      128.21      7.59 o
   8   7   6       27.03       13.60      4.95 o
   9   7   6       25.72       22.24      8.23 o
   0   8   6       37.05       36.48      7.16 o
   1   8   6       36.91       44.74      5.08 o
   2   8   6      193.88      183.68     15.85 o
   3   8   6      517.61      530.31     13.06 o
   4   8   6      128.11      113.92      8.08 o
   5   8   6      362.98      379.58     14.55 o
   6   8   6      163.84      153.56      7.95 o
   7   8   6       56.58       48.94      6.03 o
   8   8   6        2.59        1.61      4.79 o
   9   8   6        0.72        2.23      5.05 o
   1   9   6      271.00      243.63     13.22 o
   2   9   6       19.05       11.51      5.65 o
   3   9   6     1746.77     1724.65     28.63 o
   4   9   6      287.76      285.97     16.22 o
   5   9   6     1095.03     1030.04     25.35 o
   6   9   6      205.14      206.63     10.66 o
   7   9   6       78.49       95.79      7.50 o
   8   9   6        2.06        6.54      5.70 o
   9   9   6        6.59       -2.10      5.62 o
   0  10   6       95.84       75.07     11.16 o
   1  10   6        0.26        1.63      5.07 o
   2  10   6      408.84      452.82     15.14 o
   3  10   6     1452.22     1512.27     42.07 o
   4  10   6      101.22       97.94     13.01 o
   5  10   6      388.28      442.07     31.27 o
   6  10   6      110.08      105.00     15.46 o
   7  10   6       11.78       13.44      7.33 o
   8  10   6        6.71        7.14      6.07 o
   1  11   6       41.64       40.53      7.24 o
   2  11   6      183.12      159.79     14.99 o
   3  11   6      475.60      492.35     24.34 o
   4  11   6       80.79       76.09     12.67 o
   5  11   6      164.00      154.25     16.20 o
   6  11   6       64.37       67.42     10.87 o
   7  11   6       63.06       70.77      8.83 o
   0  12   6      625.40      596.87     26.27 o
   1  12   6      321.37      289.29     15.52 o
   2  12   6      157.78      175.29     18.61 o
   3  12   6       21.00        5.33     10.36 o
   4  12   6        5.00       -2.52      8.86 o
   5  12   6       35.95       35.43     12.16 o
   6  12   6       10.28       12.33     10.69 o
   7  12   6        0.11        9.72      6.81 o
   1  13   6      111.58       85.52     14.38 o
   2  13   6        2.63       13.82     11.03 o
   3  13   6        7.81        7.77     13.40 o
   4  13   6       27.74       17.20     14.14 o
   5  13   6       16.88       29.33     12.37 o
   6  13   6       11.77        1.90      8.59 o
   1  14   6        1.87       17.24     11.55 o
   2  14   6       17.99        4.36     11.11 o
   3  14   6       14.95        8.65     22.55 o
   4  14   6       45.43       81.96     15.91 o
   5  14   6      193.48      237.80     21.46 o
   2  15   6        0.39        4.35     21.02 o
   3  15   6        1.01       -2.32     11.85 o
   1   1   7     3038.61     3034.16     24.22 o
   2   1   7     1889.51     1957.27     17.88 o
   3   1   7        0.98        4.85      1.62 o
   4   1   7      849.47      844.74      9.84 o
   5   1   7       24.38       22.63      2.29 o
   6   1   7       75.66       79.10      5.33 o
   7   1   7     1435.58     1436.41     17.33 o
   8   1   7        0.34        0.72      2.33 o
   9   1   7        0.58        2.86      2.63 o
  10   1   7      140.90      165.34      6.54 o
   0   2   7        0.93       -1.78      1.78 o
   1   2   7     2258.22     2261.25     21.22 o
   2   2   7     2550.57     2545.19     22.33 o
   3   2   7      243.94      259.46      5.14 o
   4   2   7      440.87      440.23      6.83 o
   5   2   7        4.30        2.93      1.73 o
   6   2   7      750.48      748.20     11.57 o
   7   2   7      672.90      669.12     10.60 o
   8   2   7        0.11        0.24      2.58 o
   9   2   7        4.67        7.06      2.82 o
  10   2   7      123.97      140.20      6.18 o
   1   3   7      411.61      359.01      5.63 o
   2   3   7      868.20      859.26      8.73 o
   3   3   7      309.84      290.77      5.77 o
   4   3   7      137.43      133.36      3.63 o
   5   3   7      110.91      112.02      3.67 o
   6   3   7      112.68      115.25      4.94 o
   7   3   7       75.03       77.62      3.91 o
   8   3   7       30.65       32.83      3.38 o
   9   3   7      109.42      112.03      7.09 o
  10   3   7       21.38       12.94      3.96 o
   0   4   7     3158.63     3142.61     42.82 o
   1   4   7       46.44       43.61      2.12 o
   2   4   7      478.07      476.31      6.63 o
   3   4   7      684.69      716.81      8.95 o
   4   4   7       12.89       15.65      2.23 o
   5   4   7      235.94      249.88      6.02 o
   6   4   7      102.83      102.49      4.55 o
   7   4   7       20.98       17.63      3.02 o
   8   4   7       25.86       33.77      3.84 o
   9   4   7       50.62       48.99      4.45 o
  10   4   7       60.37       75.59      6.57 o
   1   5   7        0.47       -1.10      1.72 o
   2   5   7       33.87       35.63      2.72 o
   3   5   7      254.32      285.15      6.31 o
   4   5   7       62.59       60.04      4.03 o
   5   5   7      139.08      149.35      6.18 o
   6   5   7        0.00       -2.93      2.93 o
   7   5   7       30.64       32.06      4.18 o
   8   5   7      170.57      155.73      6.07 o
   9   5   7       75.47       85.95      5.54 o
  10   5   7        1.72        2.33      3.58 o
   0   6   7      420.25      425.49     10.48 o
   1   6   7      253.68      262.86      7.05 o
   2   6   7        1.13       -0.15      2.49 o
   3   6   7       59.67       56.75      3.36 o
   4   6   7      466.73      474.59      9.66 o
   5   6   7       47.37       49.51      4.74 o
   6   6   7       35.89       29.18      4.69 o
   7   6   7       24.43       18.91      4.10 o
   8   6   7       11.31        3.48      3.84 o
   9   6   7       17.48        4.32      4.92 o
   1   7   7      762.71      806.32     13.08 o
   2   7   7       20.16       35.42      4.57 o
   3   7   7      146.08      137.06      7.51 o
   4   7   7     1769.58     1817.47     31.34 o
   5   7   7       14.07       10.66      3.85 o
   6   7   7       43.06       41.69      7.26 o
   7   7   7        9.51        7.37      4.36 o
   8   7   7       53.20       43.60      7.73 o
   9   7   7       94.85       86.93     11.02 o
   0   8   7      745.94      667.81     34.76 o
   1   8   7      306.09      327.76      9.44 o
   2   8   7      655.20      638.28     23.24 o
   3   8   7      385.19      380.00     15.35 o
   4   8   7       18.33       15.46      4.95 o
   5   8   7       42.80       37.05      5.17 o
   6   8   7        0.04       -0.04      4.29 o
   7   8   7      193.64      170.46      9.17 o
   8   8   7        1.46        5.60      5.55 o
   9   8   7       10.51       10.43      5.39 o
   1   9   7      176.25      180.38      8.61 o
   2   9   7       11.10        9.98      5.68 o
   3   9   7       85.65       75.43     11.47 o
   4   9   7      347.10      326.24     48.25 o
   5   9   7      493.47      490.95     18.35 o
   6   9   7        1.40       -3.09      5.30 o
   7   9   7        0.52       -1.41      5.79 o
   8   9   7       40.29       41.59      7.62 o
   0  10   7       44.83       43.29     10.10 o
   1  10   7       48.19       52.62      9.86 o
   2  10   7       84.06       83.82      8.04 o
   3  10   7        3.10        7.51      9.25 o
   4  10   7      145.72      141.01     14.68 o
   5  10   7      382.27      416.60     30.59 o
   6  10   7       30.61       19.71      7.38 o
   7  10   7       18.48       14.15      8.60 o
   8  10   7        0.25        2.21      6.32 o
   1  11   7      354.29      344.34     22.85 o
   2  11   7       91.00       87.42     12.86 o
   3  11   7       17.79        6.44      8.94 o
   4  11   7        0.02        0.28     19.08 o
   5  11   7        6.48       10.92     10.51 o
   6  11   7       34.15       35.01     13.21 o
   7  11   7       16.02        6.73      6.63 o
   0  12   7       11.39       21.61     10.59 o
   1  12   7        1.27        3.30     10.20 o
   2  12   7      109.24      134.87     15.99 o
   3  12   7        0.04       -0.88      9.40 o
   4  12   7        6.34       -2.32     20.55 o
   5  12   7       13.24        1.82     11.15 o
   6  12   7       12.96       20.31      9.05 o
   1  13   7       52.23       28.97     11.84 o
   2  13   7      207.77      226.41     19.61 o
   3  13   7       38.32       32.25     16.03 o
   4  13   7       85.19      115.55     16.99 o
   5  13   7       29.56       24.42     12.67 o
   2  14   7        0.29        5.30     11.21 o
   3  14   7       72.89      115.70     17.54 o
   4  14   7       11.58        9.54     16.08 o
   0   0   8     5372.62     5825.70    101.87 o
   1   0   8     5015.90     4854.29     55.08 o
   2   0   8     1609.92     1555.04     36.49 o
   3   0   8        0.52       -2.29      2.66 o
   4   0   8       22.03       32.37      3.78 o
   5   0   8       81.40       73.38      4.78 o
   6   0   8      175.80      173.69      7.75 o
   7   0   8      113.51      119.28      6.96 o
   8   0   8      630.33      577.60     14.90 o
   9   0   8     1627.78     1667.42     29.41 o
  10   0   8       16.06       26.83      6.45 o
   1   1   8      495.55      509.61      7.79 o
   2   1   8      277.97      260.84      8.61 o
   3   1   8      865.30      934.25     11.65 o
   4   1   8       29.92       34.62      2.54 o
   5   1   8        0.92        0.25      1.90 o
   6   1   8       88.95       79.28      4.12 o
   7   1   8      128.03      134.15      5.16 o
   8   1   8       65.73       69.83      4.38 o
   9   1   8       42.00       34.80      4.27 o
  10   1   8        1.01        3.88      3.88 o
   0   2   8     3812.47     3877.42     41.50 o
   1   2   8       20.36       24.71      2.32 o
   2   2   8       45.72       44.84      2.87 o
   3   2   8      324.70      365.35      6.46 o
   4   2   8       99.15      100.56      3.73 o
   5   2   8      270.11      262.76      6.15 o
   6   2   8        0.00        0.91      2.28 o
   7   2   8       41.46       37.92      3.51 o
   8   2   8      204.75      201.92      6.88 o
   9   2   8        7.37        5.89      3.29 o
  10   2   8        0.80        5.29      3.92 o
   1   3   8       72.85       78.45      3.04 o
   2   3   8        0.66        0.57      1.66 o
   3   3   8        0.00       -1.72      1.72 o
   4   3   8      674.39      698.79      9.12 o
   5   3   8      900.51      918.29     12.33 o
   6   3   8      258.73      249.29      6.70 o
   7   3   8        0.01        3.33      2.73 o
   8   3   8       52.88       54.82      4.49 o
   9   3   8       30.96       28.63      4.01 o
  10   3   8       47.85       59.83      6.45 o
   0   4   8     1293.56     1306.28     18.81 o
   1   4   8       46.48       47.40      3.09 o
   2   4   8        2.25        0.50      1.64 o
   3   4   8       69.65       69.15      3.94 o
   4   4   8       65.84       75.55      3.76 o
   5   4   8        0.28        1.91      2.50 o
   6   4   8      183.37      193.76      6.65 o
   7   4   8       10.77       10.10      3.33 o
   8   4   8      146.18      147.35      6.81 o
   9   4   8        5.59        5.85      3.77 o
   1   5   8       62.69       50.55      3.52 o
   2   5   8      155.57      156.34      4.03 o
   3   5   8        6.55        8.58      2.62 o
   4   5   8        7.47        6.67      2.65 o
   5   5   8       21.98       18.05      3.25 o
   6   5   8       51.31       51.80      4.41 o
   7   5   8        0.87       -2.93      2.93 o
   8   5   8      257.54      264.75      8.40 o
   9   5   8        1.04        0.16      3.40 o
   0   6   8       42.08       63.50      5.67 o
   1   6   8      254.39      246.97      6.77 o
   2   6   8       14.71       15.53      3.58 o
   3   6   8        0.06       -0.17      2.54 o
   4   6   8        9.30       10.55      3.10 o
   5   6   8        6.02        7.48      3.01 o
   6   6   8       82.26       78.96      6.14 o
   7   6   8       29.38       25.07      4.11 o
   8   6   8        0.23       -3.33      3.33 o
   9   6   8      114.60      122.01      7.63 o
   1   7   8      162.14      168.65      6.47 o
   2   7   8      733.42      768.45     13.53 o
   3   7   8      313.14      319.53      9.42 o
   4   7   8       99.58      102.09      6.82 o
   5   7   8        1.20       -3.70      3.70 o
   6   7   8       16.74       20.96      4.68 o
   7   7   8      131.09      119.66      7.23 o
   8   7   8        0.00        4.78      5.18 o
   9   7   8        1.66       -4.52      5.27 o
   0   8   8        0.01       -4.90      4.90 o
   1   8   8       72.51       79.50      7.79 o
   2   8   8        1.59        0.36      3.46 o
   3   8   8      559.58      609.65     17.89 o
   4   8   8       70.73       74.94      6.49 o
   5   8   8       35.82       39.38      6.32 o
   6   8   8       48.80       55.11      6.39 o
   7   8   8        0.01       -4.21      4.21 o
   8   8   8       21.32       22.62      8.30 o
   1   9   8      142.70      149.16     10.20 o
   2   9   8       13.06       10.64      5.30 o
   3   9   8        1.73        6.13      5.27 o
   4   9   8      265.30      285.73     11.14 o
   5   9   8        6.26       10.25      6.73 o
   6   9   8       66.01       60.89     11.13 o
   7   9   8       25.62       25.82      6.05 o
   8   9   8       20.30       19.98      6.03 o
   0  10   8       28.17       34.84      9.97 o
   1  10   8       70.70       84.59      8.74 o
   2  10   8       22.12       17.85     10.15 o
   3  10   8       58.86       70.58      9.38 o
   4  10   8       23.81       25.31      6.62 o
   5  10   8        6.07       13.88      7.68 o
   6  10   8       30.47       33.04     10.98 o
   7  10   8        5.56        9.35      6.57 o
   1  11   8       98.53       95.65      9.30 o
   2  11   8        0.76        9.96      9.85 o
   3  11   8       61.95       62.04     12.92 o
   4  11   8       48.58       56.11     11.54 o
   5  11   8        4.40       -3.33      6.74 o
   6  11   8        2.01       -1.73      8.14 o
   7  11   8      119.10      103.65     10.80 o
   0  12   8      445.75      417.58     23.60 o
   1  12   8      147.63      122.32     19.97 o
   2  12   8      154.74      165.65     32.17 o
   3  12   8        0.46       16.39     11.06 o
   4  12   8       35.26       54.90     13.91 o
   5  12   8        0.14        5.75      7.36 o
   6  12   8       12.75        4.80      7.85 o
   1  13   8        0.15       17.86     11.76 o
   2  13   8        0.08        7.64     13.14 o
   3  13   8       55.76       72.17     19.08 o
   4  13   8      122.59      133.07     18.63 o
   5  13   8      208.08      234.61     16.63 o
   2  14   8       95.91      100.06     17.26 o
   3  14   8        2.27        6.78     13.93 o
   1   1   9        5.57        2.44      1.87 o
   2   1   9       13.04        9.36      2.77 o
   3   1   9      170.12      145.70      7.76 o
   4   1   9       33.61       38.09      3.12 o
   5   1   9        7.77        5.24      2.50 o
   6   1   9       14.07       17.51      3.04 o
   7   1   9       38.54       48.00      4.23 o
   8   1   9      279.84      269.52      9.17 o
   9   1   9       14.73       15.14      4.30 o
   0   2   9       93.83       92.82      5.16 o
   1   2   9      313.21      334.17      7.51 o
   2   2   9      261.71      255.42      5.66 o
   3   2   9      177.04      191.80      5.33 o
   4   2   9        2.56        3.17      2.19 o
   5   2   9        2.51        3.68      2.46 o
   6   2   9        0.67        5.01      2.78 o
   7   2   9        0.78        6.66      3.02 o
   8   2   9       28.01       30.03      5.61 o
   9   2   9       81.36       98.08      7.40 o
   1   3   9        8.56        5.13      2.77 o
   2   3   9       72.20       68.81      3.33 o
   3   3   9      281.12      284.34      6.86 o
   4   3   9      367.95      359.26      7.33 o
   5   3   9      343.68      356.45      8.65 o
   6   3   9      159.74      155.96      6.21 o
   7   3   9      349.47      343.24     12.73 o
   8   3   9        0.00       -0.06      3.55 o
   9   3   9      116.91      125.20     12.36 o
   0   4   9     1256.77     1333.88     23.88 o
   1   4   9       60.00       52.33      3.65 o
   2   4   9        0.76        2.28      2.03 o
   3   4   9       62.83       70.48      3.97 o
   4   4   9       40.67       40.65      3.72 o
   5   4   9      321.61      320.76      9.64 o
   6   4   9        0.46       -0.09      3.11 o
   7   4   9       37.57       45.80      5.58 o
   8   4   9       82.55       95.69      7.86 o
   9   4   9        1.15        2.05      4.32 o
   1   5   9       50.83       57.95      4.25 o
   2   5   9        3.87        4.57      2.45 o
   3   5   9      514.17      506.17      9.97 o
   4   5   9        9.02        8.72      3.13 o
   5   5   9      205.75      201.64      7.40 o
   6   5   9        0.06       -2.20      3.37 o
   7   5   9        6.25        6.27      3.98 o
   8   5   9        0.88        3.23      4.45 o
   9   5   9       30.88       47.23      6.32 o
   0   6   9     1040.09     1110.52     25.59 o
   1   6   9       61.63       55.51      5.45 o
   2   6   9        0.85        5.48      3.68 o
   3   6   9      535.92      548.42     10.90 o
   4   6   9       42.91       44.87      4.71 o
   5   6   9       44.33       50.91      5.50 o
   6   6   9        0.02       -1.46      3.63 o
   7   6   9       98.23      103.70      6.78 o
   8   6   9       76.02       70.70      6.40 o
   9   6   9       76.00       86.01      8.29 o
   1   7   9        9.70       11.09      4.61 o
   2   7   9      107.84      107.37      6.70 o
   3   7   9      460.25      494.10     13.43 o
   4   7   9      330.79      329.58     11.33 o
   5   7   9        2.88        2.26      5.01 o
   6   7   9      121.87      131.91      8.15 o
   7   7   9      228.64      261.14     11.00 o
   8   7   9        0.62       -1.32      4.80 o
   0   8   9        0.89       -1.83      6.14 o
   1   8   9        4.88        2.95      4.46 o
   2   8   9        6.62        4.59      3.86 o
   3   8   9       23.75       24.36      5.21 o
   4   8   9      158.16      182.02      9.00 o
   5   8   9      217.05      201.85     10.91 o
   6   8   9        4.77        8.43      5.59 o
   7   8   9        3.01       -0.27      4.69 o
   8   8   9        1.54        1.89      5.80 o
   1   9   9        6.52       -2.20      4.50 o
   2   9   9      239.02      237.44     19.92 o
   3   9   9       19.55       17.67      5.16 o
   4   9   9      818.92      829.14     18.94 o
   5   9   9     1002.19     1036.96     24.14 o
   6   9   9       28.43       25.20      7.06 o
   7   9   9      195.37      215.77     10.98 o
   0  10   9        2.79       -2.38      6.21 o
   1  10   9      853.90      849.27     19.72 o
   2  10   9      386.38      384.52     15.13 o
   3  10   9       98.16       95.20      9.50 o
   4  10   9        4.46       -5.57      5.57 o
   5  10   9       11.70        6.99      6.15 o
   6  10   9        1.13       -0.24      7.46 o
   7  10   9      434.50      461.90     15.76 o
   1  11   9      624.37      585.01     27.88 o
   2  11   9      334.35      355.69     21.85 o
   3  11   9        9.73       11.79      6.66 o
   4  11   9        0.23       -6.46      6.72 o
   5  11   9       25.99       32.65      9.44 o
   6  11   9       12.42       15.86      9.25 o
   1  12   9      108.93      104.04     15.13 o
   2  12   9        1.97       10.60     11.11 o
   3  12   9       19.30       27.53      9.65 o
   4  12   9       31.07       41.17     10.40 o
   5  12   9       13.29       22.54      9.30 o
   2  13   9       84.87       87.15     16.47 o
   3  13   9        0.19        0.72      8.83 o
   4  13   9        7.08       17.79      9.85 o
   0   0  10     2911.11     2999.81     49.25 o
   1   0  10      827.32      794.98     16.91 o
   2   0  10     1185.88     1216.09     30.42 o
   3   0  10       51.69       59.95      5.59 o
   4   0  10       27.51       23.28      4.03 o
   5   0  10       16.11       10.72      5.09 o
   6   0  10      227.66      222.22     11.60 o
   7   0  10       18.75       21.64      5.93 o
   8   0  10       83.83       96.71     11.79 o
   9   0  10      482.56      524.69     19.27 o
   1   1  10       91.22       96.55      3.95 o
   2   1  10      422.65      427.32      9.39 o
   3   1  10      350.30      314.70      7.06 o
   4   1  10        1.80        3.36      2.32 o
   5   1  10       11.24       10.80      3.36 o
   6   1  10      669.70      673.86     14.03 o
   7   1  10        6.53        0.91      3.48 o
   8   1  10       20.74       22.47      5.01 o
   9   1  10       85.55       98.23      6.91 o
   0   2  10       84.62       82.77      5.35 o
   1   2  10      368.01      348.28      8.24 o
   2   2  10       76.39       78.96      4.28 o
   3   2  10      118.92      124.47      5.06 o
   4   2  10       49.18       43.31      3.70 o
   5   2  10      134.94      144.34      8.21 o
   6   2  10      267.76      264.43      8.93 o
   7   2  10       18.48       26.87      4.53 o
   8   2  10        1.58        2.03      3.84 o
   9   2  10        3.66        2.05      4.07 o
   1   3  10       10.10        9.12      2.99 o
   2   3  10       15.75        9.33      2.60 o
   3   3  10       91.92       93.19      4.62 o
   4   3  10       34.67       36.18      4.16 o
   5   3  10      481.98      478.63     11.57 o
   6   3  10        2.97        1.12      3.40 o
   7   3  10      137.50      134.38      8.10 o
   8   3  10        0.04       -0.55      4.03 o
   9   3  10        2.47        4.92      6.70 o
   0   4  10      580.01      555.37     16.98 o
   1   4  10      249.77      232.03      9.35 o
   2   4  10       74.07       62.95      4.52 o
   3   4  10       47.85       51.09      4.46 o
   4   4  10        0.15        3.16      3.52 o
   5   4  10       59.49       56.79      9.27 o
   6   4  10       13.87       17.81      4.49 o
   7   4  10      103.03      107.54      7.43 o
   8   4  10       84.23       93.18      7.40 o
   9   4  10        0.49        7.25      7.01 o
   1   5  10      184.50      201.54     13.88 o
   2   5  10      108.65      109.20      7.20 o
   3   5  10       13.56       11.15      3.38 o
   4   5  10       75.18       74.76      8.62 o
   5   5  10       45.45       59.30      6.13 o
   6   5  10       58.37       58.54      6.02 o
   7   5  10      108.65      120.56      7.86 o
   8   5  10       14.85       13.84      5.11 o
   0   6  10      154.18      173.35     30.43 o
   1   6  10      155.19      173.24     12.91 o
   2   6  10      472.28      476.93     12.95 o
   3   6  10      371.27      369.26     15.92 o
   4   6  10        1.04       -4.19      4.19 o
   5   6  10        0.19        1.17      5.17 o
   6   6  10       15.91       23.19      5.83 o
   7   6  10       96.71       95.95      8.49 o
   8   6  10       71.55       85.04      8.46 o
   1   7  10       14.13       29.94      6.07 o
   2   7  10      411.69      449.84     18.97 o
   3   7  10      152.38      144.07     12.04 o
   4   7  10      178.67      195.65      9.40 o
   5   7  10       91.81       92.81      8.36 o
   6   7  10       85.19       89.17      7.68 o
   7   7  10       22.90       35.31      6.23 o
   8   7  10        3.08        0.91      5.55 o
   0   8  10        4.92        4.31      7.24 o
   1   8  10        0.26       -1.54      5.10 o
   2   8  10      112.71      108.28      8.83 o
   3   8  10       70.60       72.86      8.24 o
   4   8  10       96.88       94.47      7.84 o
   5   8  10      101.44      100.49      9.09 o
   6   8  10      135.27      129.56      9.71 o
   7   8  10       11.30       12.86      5.70 o
   1   9  10       34.56       43.24      7.10 o
   2   9  10        0.18        0.57      5.65 o
   3   9  10      508.07      520.45     17.57 o
   4   9  10      443.11      426.26     19.15 o
   5   9  10      400.70      425.97     24.68 o
   6   9  10      112.13      133.25     14.67 o
   7   9  10        0.00        4.45      6.84 o
   0  10  10        0.78       -1.40      7.63 o
   1  10  10        5.49        4.94      5.86 o
   2  10  10       63.44       70.51      8.71 o
   3  10  10       57.46       65.46      8.80 o
   4  10  10       75.70       84.72     12.04 o
   5  10  10       43.99       35.76      9.23 o
   6  10  10       25.35       22.86      9.22 o
   1  11  10        9.53       23.80      7.38 o
   2  11  10      239.27      228.53     16.46 o
   3  11  10       86.96      102.81     10.28 o
   4  11  10        1.75        8.34      8.47 o
   5  11  10        6.04       -0.48      8.88 o
   0  12  10      880.58      777.76     44.99 o
   1  12  10       42.44       44.90      8.77 o
   2  12  10        0.17        2.19      6.77 o
   3  12  10       23.55        7.53      7.45 o
   4  12  10        6.10       -0.67     10.64 o
   1  13  10       50.43       44.73     11.36 o
   2  13  10        5.84        6.51      7.59 o
   3  13  10        4.69        4.25      9.00 o
   1   1  11      141.88      141.85      7.31 o
   2   1  11     1255.74     1245.56     19.73 o
   3   1  11       10.07       10.69      3.23 o
   4   1  11      121.01      112.24      5.78 o
   5   1  11        2.21        4.96      3.42 o
   6   1  11      110.11      103.25      6.53 o
   7   1  11      173.09      173.78      8.10 o
   8   1  11       77.90       86.89      6.69 o
   0   2  11       11.32        9.14      6.65 o
   1   2  11       52.86       44.66      5.31 o
   2   2  11      960.09      935.01     18.29 o
   3   2  11      179.75      185.09      6.78 o
   4   2  11      147.76      139.02      6.63 o
   5   2  11       51.62       59.69      5.25 o
   6   2  11      288.47      317.23     10.12 o
   7   2  11      103.38       93.93      6.66 o
   8   2  11       14.72       16.54      5.53 o
   1   3  11       74.45       81.36      7.17 o
   2   3  11      150.55      152.56      7.84 o
   3   3  11       15.83       11.48      3.67 o
   4   3  11       43.42       47.18      5.26 o
   5   3  11      181.07      193.49      8.28 o
   6   3  11      105.31      120.07      6.92 o
   7   3  11      420.67      445.69     13.69 o
   8   3  11        0.25        4.33      4.78 o
   0   4  11      737.10      747.53     26.57 o
   1   4  11      200.60      178.01      9.66 o
   2   4  11       24.83       30.28      4.05 o
   3   4  11       59.02       59.50      4.92 o
   4   4  11       25.51       19.67      4.33 o
   5   4  11        2.01        4.35      4.73 o
   6   4  11        3.02        7.15      4.44 o
   7   4  11        8.82       10.27      4.66 o
   8   4  11       26.01       34.99      6.98 o
   1   5  11       50.04       35.37      6.12 o
   2   5  11        9.57        8.58      5.06 o
   3   5  11      331.39      331.82     12.53 o
   4   5  11       20.67       23.02      5.66 o
   5   5  11       98.82      101.25      9.26 o
   6   5  11        0.31       -4.11      5.08 o
   7   5  11        0.06       -0.21      5.08 o
   8   5  11       85.04       68.70      8.25 o
   0   6  11      113.45      133.67     12.88 o
   1   6  11        5.79       -0.18      4.72 o
   2   6  11        0.18       -4.01      4.73 o
   3   6  11        3.03       -5.21      5.21 o
   4   6  11      206.07      189.41     10.31 o
   5   6  11        7.45        0.69      5.59 o
   6   6  11        8.66        7.88      6.19 o
   7   6  11        0.01       -5.10      5.10 o
   1   7  11       10.55       17.29      5.68 o
   2   7  11       39.34       39.30      6.82 o
   3   7  11        3.32       -0.65      5.75 o
   4   7  11      349.78      304.09     18.61 o
   5   7  11       28.22       32.07      7.88 o
   6   7  11        1.16       -1.85      5.27 o
   7   7  11       13.54       11.87      6.22 o
   0   8  11      122.57      128.17     19.97 o
   1   8  11       22.92       25.79      6.70 o
   2   8  11      228.42      241.25     14.20 o
   3   8  11        0.33       -3.45      6.31 o
   4   8  11      101.19       90.03     20.23 o
   5   8  11       51.55       48.99     11.56 o
   6   8  11       47.00       51.21     11.92 o
   7   8  11        5.37        6.71      6.27 o
   1   9  11       57.55       72.56      9.97 o
   2   9  11       21.55       21.12      7.78 o
   3   9  11        1.86       -1.94      6.67 o
   4   9  11      303.36      302.31     20.53 o
   5   9  11       17.20        3.79     10.51 o
   6   9  11        3.61       -4.04     14.78 o
   0  10  11       35.08       37.81     10.48 o
   1  10  11       11.04        4.78      7.04 o
   2  10  11      134.04      127.24     12.31 o
   3  10  11        9.91       20.12      7.40 o
   4  10  11       94.03       95.48     12.00 o
   5  10  11       56.16       60.15     11.15 o
   1  11  11       23.00       18.57      8.89 o
   2  11  11       16.91       14.25      8.03 o
   3  11  11        8.89       17.01      7.55 o
   4  11  11        3.05       -4.95     12.93 o
   0  12  11       27.95       55.29     16.61 o
   1  12  11        0.76       -1.20      8.41 o
   2  12  11       89.62       97.15     14.41 o
   3  12  11       84.76       98.75     13.70 o
   0   0  12      419.53      437.60     28.59 o
   1   0  12      917.58      954.65     30.88 o
   2   0  12      170.34      172.68     13.55 o
   3   0  12        0.57       -6.13      6.13 o
   4   0  12      138.56      124.93     21.13 o
   5   0  12       60.14       44.16      9.56 o
   6   0  12        2.31       13.01      6.11 o
   7   0  12       27.01       30.86      7.40 o
   8   0  12      368.78      383.79     22.15 o
   1   1  12       63.97       53.43      7.00 o
   2   1  12        2.16       -4.34      4.34 o
   3   1  12       66.11       65.30      6.15 o
   4   1  12       62.68       71.89     10.79 o
   5   1  12        0.29       -0.56      4.80 o
   6   1  12       84.29      102.51      7.61 o
   7   1  12        0.16        0.37      4.52 o
   8   1  12       21.45       19.37      5.86 o
   0   2  12      890.88      793.42     28.07 o
   1   2  12      141.83      135.41      9.00 o
   2   2  12       15.84       18.72      4.46 o
   3   2  12       95.76      106.75      7.03 o
   4   2  12       10.26       13.66      4.75 o
   5   2  12      131.28      127.76      7.86 o
   6   2  12       86.60       99.97      7.60 o
   7   2  12       17.64       20.46      5.21 o
   8   2  12       17.13       15.43      5.63 o
   1   3  12        1.78       -4.24      4.24 o
   2   3  12       58.99       56.77      5.75 o
   3   3  12       76.06       84.11      7.14 o
   4   3  12       18.82       18.72      6.18 o
   5   3  12      296.42      272.02     10.66 o
   6   3  12       80.55       80.31      7.17 o
   7   3  12       27.70       35.75      7.07 o
   8   3  12       12.80        7.52      6.19 o
   0   4  12       58.97       56.04     13.61 o
   1   4  12       24.55       20.45      5.58 o
   2   4  12       47.07       47.33      6.59 o
   3   4  12        0.23        2.26      5.75 o
   4   4  12       43.17       48.84     10.37 o
   5   4  12       21.02       26.38      7.04 o
   6   4  12       53.51       52.48      7.51 o
   7   4  12       22.15        7.94      6.04 o
   1   5  12       23.98       27.38      6.20 o
   2   5  12      271.18      264.52     12.20 o
   3   5  12       18.61       28.93      7.45 o
   4   5  12      123.70      126.77     13.72 o
   5   5  12      132.08      127.26     13.54 o
   6   5  12        0.97        3.05      6.80 o
   7   5  12       11.88       10.74      6.15 o
   0   6  12      116.93       99.81     16.29 o
   1   6  12        0.00       -0.29      5.07 o
   2   6  12      111.86      107.02     10.34 o
   3   6  12       19.98       18.97      7.72 o
   4   6  12       37.46       26.88      9.80 o
   5   6  12        8.64        3.06      8.03 o
   6   6  12       30.30       27.36      8.53 o
   7   6  12        0.06       -0.12      7.54 o
   1   7  12        0.80       -1.72      5.29 o
   2   7  12      403.47      414.68     18.00 o
   3   7  12       74.11       73.14      9.72 o
   4   7  12       53.31       50.73     10.71 o
   5   7  12       12.29       -0.37      7.98 o
   6   7  12       23.57       20.43     16.19 o
   0   8  12       31.98        9.82     12.51 o
   1   8  12        6.03       12.34      8.16 o
   2   8  12       38.24       49.25      9.29 o
   3   8  12      263.10      249.06     23.10 o
   4   8  12        0.04       -8.96     12.25 o
   5   8  12       17.05       19.04     10.23 o
   6   8  12       92.20       72.84     13.38 o
   1   9  12       33.30       40.47      9.12 o
   2   9  12        2.58       -2.92      6.62 o
   3   9  12        0.27        5.94      7.18 o
   4   9  12       57.67       37.85     11.67 o
   5   9  12        0.21        0.83      9.34 o
   0  10  12      188.21      168.40     23.55 o
   1  10  12       78.22       72.37     11.06 o
   2  10  12      128.27      146.48     16.79 o
   3  10  12       28.90       19.29     10.83 o
   4  10  12       43.59       52.04     12.95 o
   1  11  12        0.04       -1.68      8.32 o
   2  11  12        0.36       -3.07      9.11 o
   3  11  12       19.46       21.25     10.95 o
   0  12  12      235.70      260.27     30.48 o
   1  12  12       19.86       39.16     12.22 o
   1   1  13      112.70      107.57      8.88 o
   2   1  13       51.03       42.86      8.47 o
   3   1  13        0.77       -3.04      4.46 o
   4   1  13        0.45        3.82      4.64 o
   5   1  13       17.59       13.13      5.81 o
   6   1  13        2.29        6.01      5.38 o
   7   1  13       14.84        8.20      6.51 o
   0   2  13       73.74       53.15     10.58 o
   1   2  13       10.92        0.06      5.15 o
   2   2  13       16.92       12.28      4.55 o
   3   2  13       12.01       14.83      5.87 o
   4   2  13        8.04       15.56      6.07 o
   5   2  13      137.09      140.07     12.12 o
   6   2  13       36.52       34.40      8.18 o
   7   2  13        6.02        5.96      7.05 o
   1   3  13      125.89      130.49      9.47 o
   2   3  13      224.05      240.88     12.06 o
   3   3  13        0.95        4.23      6.30 o
   4   3  13       12.68        2.77     14.24 o
   5   3  13       19.17       23.25      7.87 o
   6   3  13      232.29      247.28     20.75 o
   7   3  13      190.39      201.40     15.34 o
   0   4  13      960.30      972.32     33.55 o
   1   4  13        9.65       13.40      5.97 o
   2   4  13        0.31        5.73      5.45 o
   3   4  13       50.51       52.99      8.98 o
   4   4  13       25.20        6.97      8.36 o
   5   4  13       15.49        8.84      8.84 o
   6   4  13        0.93       -1.04      6.56 o
   7   4  13       29.51       21.87      8.31 o
   1   5  13        0.12       -1.38      5.42 o
   2   5  13        1.95       -4.92      5.67 o
   3   5  13       25.03       30.84      7.94 o
   4   5  13       45.42       60.16     11.69 o
   5   5  13       29.37       37.78     10.90 o
   6   5  13       25.27       26.04      9.18 o
   0   6  13      119.94       86.90     19.29 o
   1   6  13        4.96       -1.74      5.82 o
   2   6  13       68.99       74.08     10.21 o
   3   6  13       87.10       84.59     10.62 o
   4   6  13       22.44       30.72     10.74 o
   5   6  13        8.29       18.40     10.16 o
   6   6  13        1.38        3.12      6.79 o
   1   7  13      121.52      118.19     12.02 o
   2   7  13       18.39       16.25      7.79 o
   3   7  13      341.44      323.17     21.03 o
   4   7  13      182.81      135.07     15.46 o
   5   7  13      125.52      131.48     15.99 o
   0   8  13        7.88       16.42     11.25 o
   1   8  13        7.60        9.55     10.43 o
   2   8  13       35.57       32.72      8.87 o
   3   8  13      360.87      356.04     22.53 o
   4   8  13        0.80       -3.18      8.94 o
   5   8  13      282.37      265.74     20.71 o
   1   9  13       21.57       17.27      8.53 o
   2   9  13       55.30       33.12     18.78 o
   3   9  13        0.80       -1.31     10.15 o
   4   9  13       69.82       43.93     15.50 o
   0  10  13        5.61       -0.11     13.14 o
   1  10  13      402.17      430.12     21.18 o
   2  10  13        4.98       -0.92      8.83 o
   3  10  13       18.23        6.72     11.03 o
   1  11  13      299.31      291.43     22.22 o
   0   0  14       10.46        5.15     10.93 o
   1   0  14      238.13      212.35     16.80 o
   2   0  14      112.81       97.07     16.29 o
   3   0  14       31.31       26.17     13.98 o
   4   0  14        0.34       -6.82      6.82 o
   5   0  14       13.23        4.86      7.95 o
   6   0  14       59.42       58.36     11.81 o
   1   1  14      239.75      235.07     12.35 o
   2   1  14        6.65        2.17      5.59 o
   3   1  14      330.71      314.15     20.09 o
   4   1  14        2.71        0.19      5.85 o
   5   1  14       44.12       32.14      8.39 o
   6   1  14       43.28       51.98      9.61 o
   0   2  14       65.85       55.07     11.29 o
   1   2  14        9.35        9.25      6.00 o
   2   2  14        0.35        0.62      5.52 o
   3   2  14      149.15      142.23     16.14 o
   4   2  14        1.74        5.10      8.87 o
   5   2  14      187.23      182.47     13.57 o
   6   2  14       68.61       62.52     10.06 o
   1   3  14        2.82        3.43      5.84 o
   2   3  14        0.94       -1.69      6.59 o
   3   3  14       20.15       28.55     10.25 o
   4   3  14        5.99        6.56     29.38 o
   5   3  14      308.87      318.42     17.05 o
   6   3  14        9.75        9.53      7.95 o
   0   4  14       13.34       11.72      8.73 o
   1   4  14       92.67       88.67      9.16 o
   2   4  14       34.41       44.29      9.24 o
   3   4  14        0.15       -7.29      7.97 o
   4   4  14       33.75       29.56     10.43 o
   5   4  14       66.12       97.12     11.70 o
   6   4  14       55.27       54.72     11.29 o
   1   5  14        3.10       -1.38      5.92 o
   2   5  14       18.40       32.68     12.63 o
   3   5  14        8.44       -7.39      8.09 o
   4   5  14        6.09       10.40     13.93 o
   5   5  14       20.04       21.71     12.30 o
   0   6  14        7.29       11.92     12.25 o
   1   6  14        1.51        4.79      8.09 o
   2   6  14      341.59      343.63     18.11 o
   3   6  14      217.77      239.79     19.20 o
   4   6  14        1.82        0.51      9.76 o
   5   6  14       47.70       31.85     15.35 o
   1   7  14        1.53       -6.77      6.77 o
   2   7  14       12.58        1.10      7.77 o
   3   7  14       97.51      107.06     15.86 o
   4   7  14       89.30      110.37     15.53 o
   0   8  14        0.19      -11.88     11.88 o
   1   8  14        1.50       -2.23      7.73 o
   2   8  14       27.35       36.50     11.49 o
   3   8  14        0.73       14.53     11.55 o
   4   8  14       33.79        2.44     11.83 o
   1   9  14        8.26        6.20      9.89 o
   2   9  14       21.61       20.38      9.26 o
   1   1  15       20.87       10.33      6.68 o
   2   1  15      559.43      539.06     21.74 o
   3   1  15       17.69       17.47     10.10 o
   4   1  15        1.17        8.59      7.59 o
   5   1  15        0.00       -0.31      7.42 o
   0   2  15       12.39       29.71     10.65 o
   1   2  15       23.42       22.53      7.37 o
   2   2  15      210.77      198.99     26.04 o
   3   2  15       18.82       21.80     12.77 o
   4   2  15        9.69        7.57      7.65 o
   5   2  15        0.10       -2.53      6.92 o
   1   3  15        1.37       -2.56      6.18 o
   2   3  15       56.28       44.35     10.16 o
   3   3  15        0.07       -8.72      8.72 o
   4   3  15        0.13       -4.67      8.96 o
   5   3  15       29.07       26.94      9.07 o
   0   4  15       32.35       38.81     18.87 o
   1   4  15       70.52       72.78     11.11 o
   2   4  15       10.01       14.02      8.84 o
   3   4  15       39.36       46.50     12.24 o
   4   4  15       83.80       74.83     25.91 o
   5   4  15        4.90        8.72      8.06 o
   1   5  15       74.33       59.35     14.83 o
   2   5  15        0.68        5.83     10.10 o
   3   5  15      167.81      157.31     18.92 o
   4   5  15        5.45        6.22     10.13 o
   0   6  15        1.46        5.18      9.91 o
   1   6  15       22.10       27.13      9.36 o
   2   6  15       20.90       13.60     10.27 o
   3   6  15        1.43       -9.17      9.83 o
   4   6  15       36.92       42.47     16.71 o
   1   7  15        3.26       -7.80      7.80 o
   2   7  15       32.92       45.48     14.98 o
   3   7  15        1.10       -3.49     10.55 o
   0   8  15       13.01       12.30     15.14 o
   1   8  15       29.53       23.58     11.70 o
   0   0  16        3.60       -6.94     13.45 o
   1   0  16       94.16       74.37     14.42 o
   2   0  16      114.70      102.49     21.97 o
   3   0  16       21.89       17.34     16.08 o
   4   0  16       37.55       68.96     19.66 o
   1   1  16       10.59       -4.79      7.70 o
   2   1  16        0.31       -8.37      8.37 o
   3   1  16        0.17        0.65     10.20 o
   4   1  16        2.39        7.69     10.49 o
   0   2  16      134.58      116.04     15.76 o
   1   2  16      121.11       77.02     13.26 o
   2   2  16       19.26       12.01     11.35 o
   3   2  16       20.47       13.59     10.92 o
   4   2  16        3.51       -1.58      7.62 o
   1   3  16        0.89       -0.51      7.97 o
   2   3  16       16.19       23.07     11.98 o
   3   3  16       98.87       82.93     14.89 o
   0   4  16       30.74       29.35     12.22 o
   1   4  16       79.28       79.67     12.29 o
   2   4  16        4.02       11.53     10.82 o
   3   4  16       71.90       51.74     13.83 o
   1   5  16      108.35       82.90     12.56 o
   2   5  16       54.14       47.63     13.38 o
   0   6  16        2.14        5.89     15.35 o
   1   6  16       21.11       11.84      9.32 o
   1   1  17       34.33       26.98     17.19 o
   0   2  17       24.09        5.36     16.19 o
   1   2  17        3.38       -1.40     10.11 o
 
